# Supplementary material for: A Polysorbate Structural Atlas Curated from Drift Tube Ion Mobility-Mass Spectrometry Measurements
Source: Anal Chem. 2026 Jun 3;98(23):17331–9. doi: 10.1021/acs.analchem.6c02138 (PMC13276851; doi:10.1021/acs.analchem.6c02138)
Supplement: Supplementary file 2 [file ac6c02138_si_002.xlsx]

## Sheet: Overview
		POE Sorbitan
		Degree of Esterification	Fatty Acid Chain(s)	POE Subunits
		Unbound	N/A	n-1 to n-60
		Monoester	6:0 to 18:0, 18:1, 18:2	n-1 to n-60
		Diester	16:0, 18:0, 20:0, 24:0, 28:0, 32:0, 36:4, 36:2, 36:1, 36:0	n-1 to n-60
		Triester	18:0, 24:0, 26:0, 28:0, 30:0, 32:0, 34:0, 36:0, 38:0, 40:0, 40:2, 42:1, 42:2, 44:0, 46:0, 48:0, 52:0, 52:1, 54:0, 54:3, 54:6	n-1 to n-60
		Tetraester	24:0, 32:0, 34:0, 36:0, 38:0, 40:0, 42:0, 44:0, 46:0, 48:0, 50:0, 52:0, 54:0, 54:1, 54:2, 56:0, 58:0, 60:0, 64:0, 72:0, 72:4, 72:8	n-1 to n-60
		POE Isosorbide
		Degree of Esterification	Fatty Acid Chain(s)	POE Subunits
		Unbound	N/A	n-1 to n-60
		Monoester	6:0 to 18:0, 18:1, 18:2	n-1 to n-60
		Diester	16:0, 18:0, 20:0, 24:0, 28:0, 32:0, 36:0, 36:1, 36:2, 36:4	n-1 to n-60
		POE
		Degree of Esterification	Fatty Acid Chain(s)	POE Subunits
		Unbound	N/A	n-1 to n-60
		Monoester	6:0 to 18:0, 18:1, 18:2	n-1 to n-60
		Diester	6:0 to 18:0, 18:1, 18:2, 20:0, 24:0, 28:0, 32:0, 36:0, 36:1, 36:2, 36:4	n-1 to n-60

## Sheet: PS Target List
Class	Subclass, Monomer	Neutral Mass	Na+	K+	2Na+	2K+	3Na+	3K+
POE Sorbitan	n-1	208.094	231.084	247.058	127.037	143.011	92.3545	108.328
POE Sorbitan	n-2	252.121	275.111	291.085	149.05	165.024	107.03	123.004
POE Sorbitan	n-3	296.147	319.137	335.111	171.063	187.037	121.706	137.679
POE Sorbitan	n-4	340.173	363.163	379.137	193.076	209.05	136.381	152.355
POE Sorbitan	n-5	384.199	407.189	423.163	215.089	231.063	151.056	167.03
POE Sorbitan	n-6	428.226	451.216	467.19	237.103	253.077	165.732	181.706
POE Sorbitan	n-7	472.252	495.242	511.216	259.116	275.09	180.407	196.381
POE Sorbitan	n-8	516.278	539.268	555.242	281.129	297.103	195.083	211.056
POE Sorbitan	n-9	560.304	583.294	599.268	303.142	319.116	209.758	225.732
POE Sorbitan	n-10	604.33	627.32	643.294	325.155	341.129	224.433	240.407
POE Sorbitan	n-11	648.357	671.347	687.321	347.168	363.142	239.109	255.083
POE Sorbitan	n-12	692.383	715.373	731.347	369.181	385.155	253.784	269.758
POE Sorbitan	n-13	736.409	759.399	775.373	391.194	407.168	268.46	284.433
POE Sorbitan	n-14	780.435	803.425	819.399	413.207	429.181	283.135	299.109
POE Sorbitan	n-15	824.461	847.451	863.425	435.22	451.194	297.81	313.784
POE Sorbitan	n-16	868.488	891.478	907.452	457.234	473.208	312.486	328.46
POE Sorbitan	n-17	912.514	935.504	951.478	479.247	495.221	327.161	343.135
POE Sorbitan	n-18	956.54	979.53	995.504	501.26	517.234	341.837	357.81
POE Sorbitan	n-19	1000.57	1023.56	1039.53	523.273	539.247	356.512	372.486
POE Sorbitan	n-20	1044.59	1067.58	1083.56	545.286	561.26	371.188	387.161
POE Sorbitan	n-21	1088.62	1111.61	1127.58	567.299	583.273	385.863	401.837
POE Sorbitan	n-22	1132.65	1155.63	1171.61	589.312	605.286	400.538	416.512
POE Sorbitan	n-23	1176.67	1199.66	1215.63	611.325	627.299	415.214	431.187
POE Sorbitan	n-24	1220.7	1243.69	1259.66	633.338	649.312	429.889	445.863
POE Sorbitan	n-25	1264.72	1287.71	1303.69	655.352	671.326	444.565	460.538
POE Sorbitan	n-26	1308.75	1331.74	1347.71	677.365	693.339	459.24	475.214
POE Sorbitan	n-27	1352.78	1375.77	1391.74	699.378	715.352	473.915	489.889
POE Sorbitan	n-28	1396.8	1419.79	1435.77	721.391	737.365	488.591	504.564
POE Sorbitan	n-29	1440.83	1463.82	1479.79	743.404	759.378	503.266	519.24
POE Sorbitan	n-30	1484.86	1507.84	1523.82	765.417	781.391	517.942	533.915
POE Sorbitan	n-31	1528.88	1551.87	1567.84	787.43	803.404	532.617	548.591
POE Sorbitan	n-32	1572.91	1595.9	1611.87	809.443	825.417	547.292	563.266
POE Sorbitan	n-33	1616.93	1639.92	1655.9	831.456	847.43	561.968	577.941
POE Sorbitan	n-34	1660.96	1683.95	1699.92	853.469	869.443	576.643	592.617
POE Sorbitan	n-35	1704.99	1727.98	1743.95	875.483	891.457	591.319	607.292
POE Sorbitan	n-36	1749.01	1772	1787.98	897.496	913.47	605.994	621.968
POE Sorbitan	n-37	1793.04	1816.03	1832	919.51	935.484	620.67	636.644
POE Sorbitan	n-38	1837.07	1860.06	1876.03	941.523	957.497	635.346	651.319
POE Sorbitan	n-39	1881.09	1904.08	1920.06	963.537	979.511	650.021	665.995
POE Sorbitan	n-40	1925.12	1948.11	1964.08	985.55	1001.52	664.697	680.671
POE Sorbitan	n-41	1969.15	1992.14	2008.11	1007.56	1023.54	679.373	695.346
POE Sorbitan	n-42	2013.18	2036.16	2052.14	1029.58	1045.55	694.048	710.022
POE Sorbitan	n-43	2057.2	2080.19	2096.17	1051.59	1067.56	708.724	724.698
POE Sorbitan	n-44	2101.23	2124.22	2140.19	1073.6	1089.58	723.4	739.373
POE Sorbitan	n-45	2145.26	2168.25	2184.22	1095.62	1111.59	738.075	754.049
POE Sorbitan	n-46	2189.28	2212.27	2228.25	1117.63	1133.61	752.751	768.725
POE Sorbitan	n-47	2233.31	2256.3	2272.27	1139.64	1155.62	767.427	783.4
POE Sorbitan	n-48	2277.34	2300.33	2316.3	1161.66	1177.63	782.102	798.076
POE Sorbitan	n-49	2321.36	2344.35	2360.33	1183.67	1199.65	796.778	812.752
POE Sorbitan	n-50	2365.39	2388.38	2404.35	1205.69	1221.66	811.454	827.427
POE Sorbitan	n-51	2409.42	2432.41	2448.38	1227.7	1243.67	826.129	842.103
POE Sorbitan	n-52	2453.45	2476.43	2492.41	1249.71	1265.69	840.805	856.779
POE Sorbitan	n-53	2497.47	2520.46	2536.44	1271.73	1287.7	855.481	871.454
POE Sorbitan	n-54	2541.5	2564.49	2580.46	1293.74	1309.71	870.156	886.13
POE Sorbitan	n-55	2585.53	2608.52	2624.49	1315.75	1331.73	884.832	900.806
POE Sorbitan	n-56	2629.55	2652.54	2668.52	1337.77	1353.74	899.508	915.481
POE Sorbitan	n-57	2673.58	2696.57	2712.54	1359.78	1375.75	914.183	930.157
POE Sorbitan	n-58	2717.61	2740.6	2756.57	1381.79	1397.77	928.859	944.833
POE Sorbitan	n-59	2761.63	2784.62	2800.6	1403.81	1419.78	943.535	959.508
POE Sorbitan	n-60	2805.66	2828.65	2844.62	1425.82	1441.79	958.21	974.184
POE Isosorbide	n-1	190.084	213.074	229.048	118.032	134.006	86.3512	102.325
POE Isosorbide	n-2	234.11	257.1	273.074	140.045	156.019	101.027	117
POE Isosorbide	n-3	278.136	301.126	317.1	162.058	178.032	115.702	131.676
POE Isosorbide	n-4	322.163	345.153	361.127	184.071	200.045	130.378	146.351
POE Isosorbide	n-5	366.189	389.179	405.153	206.084	222.058	145.053	161.027
POE Isosorbide	n-6	410.215	433.205	449.179	228.097	244.071	159.728	175.702
POE Isosorbide	n-7	454.241	477.231	493.205	250.11	266.084	174.404	190.377
POE Isosorbide	n-8	498.267	521.257	537.231	272.123	288.097	189.079	205.053
POE Isosorbide	n-9	542.294	565.284	581.258	294.137	310.111	203.755	219.728
POE Isosorbide	n-10	586.32	609.31	625.284	316.15	332.124	218.43	234.404
POE Isosorbide	n-11	630.346	653.336	669.31	338.163	354.137	233.105	249.079
POE Isosorbide	n-12	674.372	697.362	713.336	360.176	376.15	247.781	263.754
POE Isosorbide	n-13	718.398	741.388	757.362	382.189	398.163	262.456	278.43
POE Isosorbide	n-14	762.425	785.415	801.389	404.202	420.176	277.132	293.105
POE Isosorbide	n-15	806.451	829.441	845.415	426.215	442.189	291.807	307.781
POE Isosorbide	n-16	850.477	873.467	889.441	448.228	464.202	306.482	322.456
POE Isosorbide	n-17	894.503	917.493	933.467	470.241	486.215	321.158	337.131
POE Isosorbide	n-18	938.53	961.52	977.494	492.255	508.229	335.833	351.807
POE Isosorbide	n-19	982.556	1005.55	1021.52	514.268	530.242	350.509	366.482
POE Isosorbide	n-20	1026.58	1049.57	1065.55	536.281	552.255	365.184	381.158
POE Isosorbide	n-21	1070.61	1093.6	1109.57	558.294	574.268	379.859	395.833
POE Isosorbide	n-22	1114.63	1137.62	1153.6	580.307	596.281	394.535	410.508
POE Isosorbide	n-23	1158.66	1181.65	1197.62	602.32	618.294	409.21	425.184
POE Isosorbide	n-24	1202.69	1225.68	1241.65	624.333	640.307	423.886	439.859
POE Isosorbide	n-25	1246.71	1269.7	1285.68	646.346	662.32	438.561	454.535
POE Isosorbide	n-26	1290.74	1313.73	1329.7	668.359	684.333	453.236	469.21
POE Isosorbide	n-27	1334.77	1357.75	1373.73	690.372	706.346	467.912	483.885
POE Isosorbide	n-28	1378.79	1401.78	1417.76	712.386	728.36	482.587	498.561
POE Isosorbide	n-29	1422.82	1445.81	1461.78	734.399	750.373	497.263	513.236
POE Isosorbide	n-30	1466.84	1489.83	1505.81	756.412	772.386	511.938	527.912
POE Isosorbide	n-31	1510.87	1533.86	1549.83	778.425	794.399	526.613	542.587
POE Isosorbide	n-32	1554.9	1577.89	1593.86	800.438	816.412	541.289	557.263
POE Isosorbide	n-33	1598.92	1621.91	1637.89	822.451	838.425	555.964	571.938
POE Isosorbide	n-34	1642.95	1665.94	1681.91	844.464	860.438	570.64	586.613
POE Isosorbide	n-35	1686.98	1709.96	1725.94	866.477	882.451	585.315	601.289
POE Isosorbide	n-36	1731	1753.99	1769.96	888.49	904.464	599.99	615.964
POE Isosorbide	n-37	1775.03	1798.02	1813.99	910.503	926.477	614.666	630.639
POE Isosorbide	n-38	1819.05	1842.04	1858.02	932.516	948.49	629.341	645.315
POE Isosorbide	n-39	1863.08	1886.07	1902.04	954.529	970.503	644.016	659.99
POE Isosorbide	n-40	1907.11	1930.09	1946.07	976.542	992.516	658.692	674.665
POE Isosorbide	n-41	1951.13	1974.12	1990.09	998.555	1014.53	673.367	689.341
POE Isosorbide	n-42	1995.16	2018.15	2034.12	1020.57	1036.54	688.042	704.016
POE Isosorbide	n-43	2039.18	2062.17	2078.15	1042.58	1058.56	702.718	718.691
POE Isosorbide	n-44	2083.21	2106.2	2122.17	1064.59	1080.57	717.393	733.367
POE Isosorbide	n-45	2127.24	2150.22	2166.2	1086.61	1102.58	732.068	748.042
POE Isosorbide	n-46	2171.26	2194.25	2210.22	1108.62	1124.59	746.744	762.717
POE Isosorbide	n-47	2215.29	2238.28	2254.25	1130.63	1146.61	761.419	777.393
POE Isosorbide	n-48	2259.31	2282.3	2298.28	1152.65	1168.62	776.094	792.068
POE Isosorbide	n-49	2303.34	2326.33	2342.3	1174.66	1190.63	790.77	806.743
POE Isosorbide	n-50	2347.37	2370.36	2386.33	1196.67	1212.65	805.445	821.419
POE Isosorbide	n-51	2391.39	2414.38	2430.35	1218.69	1234.66	820.12	836.094
POE Isosorbide	n-52	2435.42	2458.41	2474.38	1240.7	1256.67	834.796	850.769
POE Isosorbide	n-53	2479.44	2502.43	2518.41	1262.71	1278.69	849.471	865.445
POE Isosorbide	n-54	2523.47	2546.46	2562.43	1284.72	1300.7	864.146	880.12
POE Isosorbide	n-55	2567.5	2590.49	2606.46	1306.74	1322.71	878.822	894.795
POE Isosorbide	n-56	2611.52	2634.51	2650.48	1328.75	1344.72	893.497	909.471
POE Isosorbide	n-57	2655.55	2678.54	2694.51	1350.76	1366.74	908.172	924.146
POE Isosorbide	n-58	2699.57	2722.56	2738.54	1372.78	1388.75	922.848	938.821
POE Isosorbide	n-59	2743.6	2766.59	2782.56	1394.79	1410.76	937.523	953.497
POE Isosorbide	n-60	2787.63	2810.62	2826.59	1416.8	1432.78	952.198	968.172
POE	n-1	62.0372	85.027	101.001	54.0084	69.9823	43.6688	59.6428
POE	n-2	106.063	129.053	145.027	76.0214	91.9953	58.3442	74.3181
POE	n-3	150.089	173.079	189.053	98.0344	114.008	73.0195	88.9935
POE	n-4	194.115	217.105	233.079	120.047	136.021	87.6948	103.669
POE	n-5	238.141	261.131	277.105	142.06	158.034	102.37	118.344
POE	n-6	282.168	305.158	321.132	164.074	180.048	117.046	133.02
POE	n-7	326.194	349.184	365.158	186.087	202.061	131.721	147.695
POE	n-8	370.22	393.21	409.184	208.1	224.074	146.397	162.37
POE	n-9	414.246	437.236	453.21	230.113	246.087	161.072	177.046
POE	n-10	458.272	481.262	497.236	252.126	268.1	175.747	191.721
POE	n-11	502.299	525.289	541.263	274.139	290.113	190.423	206.397
POE	n-12	546.325	569.315	585.289	296.152	312.126	205.098	221.072
POE	n-13	590.351	613.341	629.315	318.165	334.139	219.774	235.747
POE	n-14	634.377	657.367	673.341	340.178	356.152	234.449	250.423
POE	n-15	678.404	701.394	717.368	362.192	378.166	249.125	265.098
POE	n-16	722.43	745.42	761.394	384.205	400.179	263.8	279.774
POE	n-17	766.456	789.446	805.42	406.218	422.192	278.475	294.449
POE	n-18	810.482	833.472	849.446	428.231	444.205	293.151	309.124
POE	n-19	854.508	877.498	893.472	450.244	466.218	307.826	323.8
POE	n-20	898.535	921.525	937.499	472.257	488.231	322.502	338.475
POE	n-21	942.561	965.551	981.525	494.27	510.244	337.177	353.151
POE	n-22	986.587	1009.58	1025.55	516.283	532.257	351.852	367.826
POE	n-23	1030.61	1053.6	1069.58	538.296	554.27	366.528	382.501
POE	n-24	1074.64	1097.63	1113.6	560.309	576.283	381.203	397.177
POE	n-25	1118.67	1141.66	1157.63	582.323	598.297	395.879	411.852
POE	n-26	1162.69	1185.68	1201.66	604.336	620.31	410.554	426.528
POE	n-27	1206.72	1229.71	1245.68	626.349	642.323	425.229	441.203
POE	n-28	1250.74	1273.73	1289.71	648.362	664.336	439.905	455.878
POE	n-29	1294.77	1317.76	1333.73	670.375	686.349	454.58	470.554
POE	n-30	1338.8	1361.79	1377.76	692.388	708.362	469.256	485.229
POE	n-31	1382.82	1405.81	1421.79	714.401	730.375	483.931	499.905
POE	n-32	1426.85	1449.84	1465.81	736.414	752.388	498.606	514.58
POE	n-33	1470.88	1493.87	1509.84	758.427	774.401	513.282	529.255
POE	n-34	1514.9	1537.89	1553.87	780.441	796.415	527.957	543.931
POE	n-35	1558.93	1581.92	1597.89	802.454	818.428	542.633	558.606
POE	n-36	1602.95	1625.94	1641.92	824.467	840.441	557.308	573.282
POE	n-37	1646.98	1669.97	1685.94	846.48	862.454	571.983	587.957
POE	n-38	1691.01	1714	1729.97	868.493	884.467	586.659	602.632
POE	n-39	1735.03	1758.02	1774	890.506	906.48	601.334	617.308
POE	n-40	1779.06	1802.05	1818.02	912.519	928.493	616.01	631.983
POE	n-41	1823.09	1846.07	1862.05	934.532	950.506	630.685	646.659
POE	n-42	1867.11	1890.1	1906.07	956.545	972.519	645.36	661.334
POE	n-43	1911.14	1934.13	1950.1	978.559	994.533	660.036	676.01
POE	n-44	1955.16	1978.15	1994.13	1000.57	1016.55	674.711	690.685
POE	n-45	1999.19	2022.18	2038.15	1022.58	1038.56	689.387	705.36
POE	n-46	2043.22	2066.21	2082.18	1044.6	1060.57	704.062	720.036
POE	n-47	2087.24	2110.23	2126.21	1066.61	1082.58	718.737	734.711
POE	n-48	2131.27	2154.26	2170.23	1088.62	1104.6	733.413	749.386
POE	n-49	2175.29	2198.28	2214.26	1110.64	1126.61	748.088	764.062
POE	n-50	2219.32	2242.31	2258.28	1132.65	1148.62	762.763	778.737
POE	n-51	2263.35	2286.34	2302.31	1154.66	1170.64	777.439	793.412
POE	n-52	2307.37	2330.36	2346.34	1176.68	1192.65	792.114	808.088
POE	n-53	2351.4	2374.39	2390.36	1198.69	1214.66	806.789	822.763
POE	n-54	2395.42	2418.41	2434.39	1220.7	1236.68	821.465	837.438
POE	n-55	2439.45	2462.44	2478.41	1242.71	1258.69	836.14	852.114
POE	n-56	2483.48	2506.47	2522.44	1264.73	1280.7	850.815	866.789
POE	n-57	2527.5	2550.49	2566.47	1286.74	1302.71	865.491	881.464
POE	n-58	2571.53	2594.52	2610.49	1308.75	1324.73	880.166	896.14
POE	n-59	2615.55	2638.54	2654.52	1330.77	1346.74	894.841	910.815
POE	n-60	2659.58	2682.57	2698.54	1352.78	1368.75	909.517	925.49
POE Sorbitan	Monoester 6:0 n-1	306.168	329.158	345.132	176.074	192.048	125.046	141.02
POE Sorbitan	Monoester 6:0 n-2	350.194	373.184	389.158	198.087	214.061	139.721	155.695
POE Sorbitan	Monoester 6:0 n-3	394.22	417.21	433.184	220.1	236.074	154.397	170.37
POE Sorbitan	Monoester 6:0 n-4	438.246	461.236	477.21	242.113	258.087	169.072	185.046
POE Sorbitan	Monoester 6:0 n-5	482.273	505.262	521.236	264.126	280.1	183.747	199.721
POE Sorbitan	Monoester 6:0 n-6	526.299	549.289	565.263	286.139	302.113	198.423	214.397
POE Sorbitan	Monoester 6:0 n-7	570.325	593.315	609.289	308.152	324.126	213.098	229.072
POE Sorbitan	Monoester 6:0 n-8	614.351	637.341	653.315	330.165	346.139	227.774	243.747
POE Sorbitan	Monoester 6:0 n-9	658.378	681.367	697.341	352.179	368.152	242.449	258.423
POE Sorbitan	Monoester 6:0 n-10	702.404	725.394	741.367	374.192	390.166	257.124	273.098
POE Sorbitan	Monoester 6:0 n-11	746.43	769.42	785.394	396.205	412.179	271.8	287.774
POE Sorbitan	Monoester 6:0 n-12	790.456	813.446	829.42	418.218	434.192	286.475	302.449
POE Sorbitan	Monoester 6:0 n-13	834.482	857.472	873.446	440.231	456.205	301.151	317.125
POE Sorbitan	Monoester 6:0 n-14	878.509	901.498	917.472	462.244	478.218	315.826	331.8
POE Sorbitan	Monoester 6:0 n-15	922.535	945.525	961.499	484.257	500.231	330.501	346.475
POE Sorbitan	Monoester 6:0 n-16	966.561	989.551	1005.52	506.27	522.244	345.177	361.151
POE Sorbitan	Monoester 6:0 n-17	1010.59	1033.58	1049.55	528.283	544.257	359.852	375.826
POE Sorbitan	Monoester 6:0 n-18	1054.61	1077.6	1093.58	550.297	566.27	374.528	390.502
POE Sorbitan	Monoester 6:0 n-19	1098.64	1121.63	1137.6	572.31	588.284	389.203	405.177
POE Sorbitan	Monoester 6:0 n-20	1142.67	1165.66	1181.63	594.323	610.297	403.878	419.852
POE Sorbitan	Monoester 6:0 n-21	1186.69	1209.68	1225.66	616.336	632.31	418.554	434.528
POE Sorbitan	Monoester 6:0 n-22	1230.72	1253.71	1269.68	638.349	654.323	433.229	449.203
POE Sorbitan	Monoester 6:0 n-23	1274.74	1297.73	1313.71	660.362	676.336	447.905	463.879
POE Sorbitan	Monoester 6:0 n-24	1318.77	1341.76	1357.73	682.375	698.349	462.58	478.554
POE Sorbitan	Monoester 6:0 n-25	1362.8	1385.79	1401.76	704.388	720.362	477.255	493.229
POE Sorbitan	Monoester 6:0 n-26	1406.82	1429.81	1445.79	726.401	742.375	491.931	507.905
POE Sorbitan	Monoester 6:0 n-27	1450.85	1473.84	1489.81	748.414	764.388	506.606	522.58
POE Sorbitan	Monoester 6:0 n-28	1494.88	1517.87	1533.84	770.428	786.402	521.282	537.256
POE Sorbitan	Monoester 6:0 n-29	1538.9	1561.89	1577.87	792.441	808.415	535.957	551.931
POE Sorbitan	Monoester 6:0 n-30	1582.93	1605.92	1621.89	814.454	830.428	550.632	566.606
POE Sorbitan	Monoester 6:0 n-31	1626.95	1649.94	1665.92	836.467	852.441	565.308	581.282
POE Sorbitan	Monoester 6:0 n-32	1670.98	1693.97	1709.94	858.48	874.454	579.983	595.957
POE Sorbitan	Monoester 6:0 n-33	1715.01	1738	1753.97	880.493	896.467	594.659	610.633
POE Sorbitan	Monoester 6:0 n-34	1759.03	1782.02	1798	902.506	918.48	609.334	625.308
POE Sorbitan	Monoester 6:0 n-35	1803.06	1826.05	1842.02	924.519	940.493	624.009	639.983
POE Sorbitan	Monoester 6:0 n-36	1847.09	1870.08	1886.05	946.532	962.506	638.685	654.659
POE Sorbitan	Monoester 6:0 n-37	1891.11	1914.1	1930.08	968.546	984.519	653.36	669.334
POE Sorbitan	Monoester 6:0 n-38	1935.14	1958.13	1974.1	990.559	1006.53	668.036	684.01
POE Sorbitan	Monoester 6:0 n-39	1979.16	2002.15	2018.13	1012.57	1028.55	682.711	698.685
POE Sorbitan	Monoester 6:0 n-40	2023.19	2046.18	2062.15	1034.58	1050.56	697.386	713.36
POE Sorbitan	Monoester 6:0 n-41	2067.22	2090.21	2106.18	1056.6	1072.57	712.062	728.036
POE Sorbitan	Monoester 6:0 n-42	2111.24	2134.23	2150.21	1078.61	1094.59	726.737	742.711
POE Sorbitan	Monoester 6:0 n-43	2155.27	2178.26	2194.23	1100.62	1116.6	741.413	757.387
POE Sorbitan	Monoester 6:0 n-44	2199.3	2222.28	2238.26	1122.64	1138.61	756.088	772.062
POE Sorbitan	Monoester 6:0 n-45	2243.32	2266.31	2282.28	1144.65	1160.62	770.764	786.737
POE Sorbitan	Monoester 6:0 n-46	2287.35	2310.34	2326.31	1166.66	1182.64	785.439	801.413
POE Sorbitan	Monoester 6:0 n-47	2331.37	2354.36	2370.34	1188.68	1204.65	800.114	816.088
POE Sorbitan	Monoester 6:0 n-48	2375.4	2398.39	2414.36	1210.69	1226.66	814.79	830.764
POE Sorbitan	Monoester 6:0 n-49	2419.43	2442.42	2458.39	1232.7	1248.68	829.465	845.439
POE Sorbitan	Monoester 6:0 n-50	2463.45	2486.44	2502.42	1254.72	1270.69	844.141	860.114
POE Sorbitan	Monoester 6:0 n-51	2507.48	2530.47	2546.44	1276.73	1292.7	858.816	874.79
POE Sorbitan	Monoester 6:0 n-52	2551.5	2574.49	2590.47	1298.74	1314.72	873.491	889.465
POE Sorbitan	Monoester 6:0 n-53	2595.53	2618.52	2634.49	1320.76	1336.73	888.167	904.141
POE Sorbitan	Monoester 6:0 n-54	2639.56	2662.55	2678.52	1342.77	1358.74	902.842	918.816
POE Sorbitan	Monoester 6:0 n-55	2683.58	2706.57	2722.55	1364.78	1380.76	917.518	933.491
POE Sorbitan	Monoester 6:0 n-56	2727.61	2750.6	2766.57	1386.79	1402.77	932.193	948.167
POE Sorbitan	Monoester 6:0 n-57	2771.64	2794.63	2810.6	1408.81	1424.78	946.868	962.842
POE Sorbitan	Monoester 6:0 n-58	2815.66	2838.65	2854.63	1430.82	1446.79	961.544	977.518
POE Sorbitan	Monoester 6:0 n-59	2859.69	2882.68	2898.65	1452.83	1468.81	976.219	992.193
POE Sorbitan	Monoester 6:0 n-60	2903.71	2926.7	2942.68	1474.85	1490.82	990.895	1006.87
POE Sorbitan	Monoester 8:0 n-1	334.199	357.189	373.163	190.089	206.063	134.389	150.363
POE Sorbitan	Monoester 8:0 n-2	378.225	401.215	417.189	212.102	228.076	149.065	165.039
POE Sorbitan	Monoester 8:0 n-3	422.252	445.241	461.215	234.116	250.089	163.74	179.714
POE Sorbitan	Monoester 8:0 n-4	466.278	489.268	505.241	256.129	272.103	178.416	194.39
POE Sorbitan	Monoester 8:0 n-5	510.304	533.294	549.268	278.142	294.116	193.091	209.065
POE Sorbitan	Monoester 8:0 n-6	554.33	577.32	593.294	300.155	316.129	207.767	223.74
POE Sorbitan	Monoester 8:0 n-7	598.356	621.346	637.32	322.168	338.142	222.442	238.416
POE Sorbitan	Monoester 8:0 n-8	642.383	665.372	681.346	344.181	360.155	237.117	253.091
POE Sorbitan	Monoester 8:0 n-9	686.409	709.399	725.373	366.194	382.168	251.793	267.767
POE Sorbitan	Monoester 8:0 n-10	730.435	753.425	769.399	388.207	404.181	266.468	282.442
POE Sorbitan	Monoester 8:0 n-11	774.461	797.451	813.425	410.22	426.194	281.144	297.117
POE Sorbitan	Monoester 8:0 n-12	818.487	841.477	857.451	432.234	448.207	295.819	311.793
POE Sorbitan	Monoester 8:0 n-13	862.514	885.503	901.477	454.247	470.221	310.494	326.468
POE Sorbitan	Monoester 8:0 n-14	906.54	929.53	945.504	476.26	492.234	325.17	341.144
POE Sorbitan	Monoester 8:0 n-15	950.566	973.556	989.53	498.273	514.247	339.845	355.819
POE Sorbitan	Monoester 8:0 n-16	994.592	1017.58	1033.56	520.286	536.26	354.521	370.494
POE Sorbitan	Monoester 8:0 n-17	1038.62	1061.61	1077.58	542.299	558.273	369.196	385.17
POE Sorbitan	Monoester 8:0 n-18	1082.64	1105.63	1121.61	564.312	580.286	383.871	399.845
POE Sorbitan	Monoester 8:0 n-19	1126.67	1149.66	1165.63	586.325	602.299	398.547	414.521
POE Sorbitan	Monoester 8:0 n-20	1170.7	1193.69	1209.66	608.338	624.312	413.222	429.196
POE Sorbitan	Monoester 8:0 n-21	1214.72	1237.71	1253.69	630.351	646.325	427.898	443.872
POE Sorbitan	Monoester 8:0 n-22	1258.75	1281.74	1297.71	652.365	668.339	442.573	458.547
POE Sorbitan	Monoester 8:0 n-23	1302.78	1325.77	1341.74	674.378	690.352	457.248	473.222
POE Sorbitan	Monoester 8:0 n-24	1346.8	1369.79	1385.77	696.391	712.365	471.924	487.898
POE Sorbitan	Monoester 8:0 n-25	1390.83	1413.82	1429.79	718.404	734.378	486.599	502.573
POE Sorbitan	Monoester 8:0 n-26	1434.85	1457.84	1473.82	740.417	756.391	501.275	517.249
POE Sorbitan	Monoester 8:0 n-27	1478.88	1501.87	1517.84	762.43	778.404	515.95	531.924
POE Sorbitan	Monoester 8:0 n-28	1522.91	1545.9	1561.87	784.443	800.417	530.625	546.599
POE Sorbitan	Monoester 8:0 n-29	1566.93	1589.92	1605.9	806.456	822.43	545.301	561.275
POE Sorbitan	Monoester 8:0 n-30	1610.96	1633.95	1649.92	828.469	844.443	559.976	575.95
POE Sorbitan	Monoester 8:0 n-31	1654.99	1677.98	1693.95	850.483	866.456	574.652	590.626
POE Sorbitan	Monoester 8:0 n-32	1699.01	1722	1737.98	872.496	888.47	589.327	605.301
POE Sorbitan	Monoester 8:0 n-33	1743.04	1766.03	1782	894.509	910.483	604.002	619.976
POE Sorbitan	Monoester 8:0 n-34	1787.06	1810.05	1826.03	916.522	932.496	618.678	634.652
POE Sorbitan	Monoester 8:0 n-35	1831.09	1854.08	1870.05	938.535	954.509	633.353	649.327
POE Sorbitan	Monoester 8:0 n-36	1875.12	1898.11	1914.08	960.548	976.522	648.029	664.003
POE Sorbitan	Monoester 8:0 n-37	1919.14	1942.13	1958.11	982.561	998.535	662.704	678.678
POE Sorbitan	Monoester 8:0 n-38	1963.17	1986.16	2002.13	1004.57	1020.55	677.379	693.353
POE Sorbitan	Monoester 8:0 n-39	2007.2	2030.19	2046.16	1026.59	1042.56	692.055	708.029
POE Sorbitan	Monoester 8:0 n-40	2051.22	2074.21	2090.19	1048.6	1064.57	706.73	722.704
POE Sorbitan	Monoester 8:0 n-41	2095.25	2118.24	2134.21	1070.61	1086.59	721.406	737.38
POE Sorbitan	Monoester 8:0 n-42	2139.27	2162.26	2178.24	1092.63	1108.6	736.081	752.055
POE Sorbitan	Monoester 8:0 n-43	2183.3	2206.29	2222.26	1114.64	1130.61	750.756	766.73
POE Sorbitan	Monoester 8:0 n-44	2227.33	2250.32	2266.29	1136.65	1152.63	765.432	781.406
POE Sorbitan	Monoester 8:0 n-45	2271.35	2294.34	2310.32	1158.67	1174.64	780.107	796.081
POE Sorbitan	Monoester 8:0 n-46	2315.38	2338.37	2354.34	1180.68	1196.65	794.783	810.757
POE Sorbitan	Monoester 8:0 n-47	2359.4	2382.39	2398.37	1202.69	1218.67	809.458	825.432
POE Sorbitan	Monoester 8:0 n-48	2403.43	2426.42	2442.39	1224.71	1240.68	824.133	840.107
POE Sorbitan	Monoester 8:0 n-49	2447.46	2470.45	2486.42	1246.72	1262.69	838.809	854.783
POE Sorbitan	Monoester 8:0 n-50	2491.48	2514.47	2530.45	1268.73	1284.71	853.484	869.458
POE Sorbitan	Monoester 8:0 n-51	2535.51	2558.5	2574.47	1290.74	1306.72	868.16	884.134
POE Sorbitan	Monoester 8:0 n-52	2579.54	2602.53	2618.5	1312.76	1328.73	882.835	898.809
POE Sorbitan	Monoester 8:0 n-53	2623.56	2646.55	2662.53	1334.77	1350.74	897.511	913.484
POE Sorbitan	Monoester 8:0 n-54	2667.59	2690.58	2706.55	1356.78	1372.76	912.186	928.16
POE Sorbitan	Monoester 8:0 n-55	2711.61	2734.6	2750.58	1378.8	1394.77	926.861	942.835
POE Sorbitan	Monoester 8:0 n-56	2755.64	2778.63	2794.6	1400.81	1416.78	941.537	957.511
POE Sorbitan	Monoester 8:0 n-57	2799.67	2822.66	2838.63	1422.82	1438.8	956.212	972.186
POE Sorbitan	Monoester 8:0 n-58	2843.69	2866.68	2882.66	1444.84	1460.81	970.888	986.861
POE Sorbitan	Monoester 8:0 n-59	2887.72	2910.71	2926.68	1466.85	1482.82	985.563	1001.54
POE Sorbitan	Monoester 8:0 n-60	2931.75	2954.74	2970.71	1488.86	1504.84	1000.24	1016.21
POE Sorbitan	Monoester 10:0 n-1	362.23	385.22	401.194	204.105	220.079	143.733	159.707
POE Sorbitan	Monoester 10:0 n-2	406.257	429.246	445.22	226.118	242.092	158.409	174.383
POE Sorbitan	Monoester 10:0 n-3	450.283	473.273	489.247	248.131	264.105	173.084	189.058
POE Sorbitan	Monoester 10:0 n-4	494.309	517.299	533.273	270.144	286.118	187.759	203.733
POE Sorbitan	Monoester 10:0 n-5	538.335	561.325	577.299	292.157	308.131	202.435	218.409
POE Sorbitan	Monoester 10:0 n-6	582.362	605.351	621.325	314.171	330.144	217.11	233.084
POE Sorbitan	Monoester 10:0 n-7	626.388	649.377	665.351	336.184	352.158	231.786	247.76
POE Sorbitan	Monoester 10:0 n-8	670.414	693.404	709.378	358.197	374.171	246.461	262.435
POE Sorbitan	Monoester 10:0 n-9	714.44	737.43	753.404	380.21	396.184	261.136	277.11
POE Sorbitan	Monoester 10:0 n-10	758.466	781.456	797.43	402.223	418.197	275.812	291.786
POE Sorbitan	Monoester 10:0 n-11	802.493	825.482	841.456	424.236	440.21	290.487	306.461
POE Sorbitan	Monoester 10:0 n-12	846.519	869.509	885.482	446.249	462.223	305.163	321.137
POE Sorbitan	Monoester 10:0 n-13	890.545	913.535	929.509	468.262	484.236	319.838	335.812
POE Sorbitan	Monoester 10:0 n-14	934.571	957.561	973.535	490.275	506.249	334.514	350.487
POE Sorbitan	Monoester 10:0 n-15	978.597	1001.59	1017.56	512.288	528.262	349.189	365.163
POE Sorbitan	Monoester 10:0 n-16	1022.62	1045.61	1061.59	534.302	550.276	363.864	379.838
POE Sorbitan	Monoester 10:0 n-17	1066.65	1089.64	1105.61	556.315	572.289	378.54	394.514
POE Sorbitan	Monoester 10:0 n-18	1110.68	1133.67	1149.64	578.328	594.302	393.215	409.189
POE Sorbitan	Monoester 10:0 n-19	1154.7	1177.69	1193.67	600.341	616.315	407.891	423.864
POE Sorbitan	Monoester 10:0 n-20	1198.73	1221.72	1237.69	622.354	638.328	422.566	438.54
POE Sorbitan	Monoester 10:0 n-21	1242.75	1265.74	1281.72	644.367	660.341	437.241	453.215
POE Sorbitan	Monoester 10:0 n-22	1286.78	1309.77	1325.74	666.38	682.354	451.917	467.891
POE Sorbitan	Monoester 10:0 n-23	1330.81	1353.8	1369.77	688.393	704.367	466.592	482.566
POE Sorbitan	Monoester 10:0 n-24	1374.83	1397.82	1413.8	710.406	726.38	481.268	497.241
POE Sorbitan	Monoester 10:0 n-25	1418.86	1441.85	1457.82	732.42	748.393	495.943	511.917
POE Sorbitan	Monoester 10:0 n-26	1462.89	1485.88	1501.85	754.433	770.407	510.618	526.592
POE Sorbitan	Monoester 10:0 n-27	1506.91	1529.9	1545.88	776.446	792.42	525.294	541.268
POE Sorbitan	Monoester 10:0 n-28	1550.94	1573.93	1589.9	798.459	814.433	539.969	555.943
POE Sorbitan	Monoester 10:0 n-29	1594.96	1617.95	1633.93	820.472	836.446	554.645	570.619
POE Sorbitan	Monoester 10:0 n-30	1638.99	1661.98	1677.95	842.485	858.459	569.32	585.294
POE Sorbitan	Monoester 10:0 n-31	1683.02	1706.01	1721.98	864.498	880.472	583.995	599.969
POE Sorbitan	Monoester 10:0 n-32	1727.04	1750.03	1766.01	886.511	902.485	598.671	614.645
POE Sorbitan	Monoester 10:0 n-33	1771.07	1794.06	1810.03	908.524	924.498	613.346	629.32
POE Sorbitan	Monoester 10:0 n-34	1815.1	1838.09	1854.06	930.538	946.511	628.022	643.996
POE Sorbitan	Monoester 10:0 n-35	1859.12	1882.11	1898.09	952.551	968.525	642.697	658.671
POE Sorbitan	Monoester 10:0 n-36	1903.15	1926.14	1942.11	974.564	990.538	657.372	673.346
POE Sorbitan	Monoester 10:0 n-37	1947.17	1970.16	1986.14	996.577	1012.55	672.048	688.022
POE Sorbitan	Monoester 10:0 n-38	1991.2	2014.19	2030.16	1018.59	1034.56	686.723	702.697
POE Sorbitan	Monoester 10:0 n-39	2035.23	2058.22	2074.19	1040.6	1056.58	701.399	717.373
POE Sorbitan	Monoester 10:0 n-40	2079.25	2102.24	2118.22	1062.62	1078.59	716.074	732.048
POE Sorbitan	Monoester 10:0 n-41	2123.28	2146.27	2162.24	1084.63	1100.6	730.749	746.723
POE Sorbitan	Monoester 10:0 n-42	2167.31	2190.29	2206.27	1106.64	1122.62	745.425	761.399
POE Sorbitan	Monoester 10:0 n-43	2211.33	2234.32	2250.3	1128.66	1144.63	760.1	776.074
POE Sorbitan	Monoester 10:0 n-44	2255.36	2278.35	2294.32	1150.67	1166.64	774.776	790.75
POE Sorbitan	Monoester 10:0 n-45	2299.38	2322.37	2338.35	1172.68	1188.66	789.451	805.425
POE Sorbitan	Monoester 10:0 n-46	2343.41	2366.4	2382.37	1194.69	1210.67	804.126	820.1
POE Sorbitan	Monoester 10:0 n-47	2387.44	2410.43	2426.4	1216.71	1232.68	818.802	834.776
POE Sorbitan	Monoester 10:0 n-48	2431.46	2454.45	2470.43	1238.72	1254.69	833.477	849.451
POE Sorbitan	Monoester 10:0 n-49	2475.49	2498.48	2514.45	1260.73	1276.71	848.153	864.127
POE Sorbitan	Monoester 10:0 n-50	2519.51	2542.5	2558.48	1282.75	1298.72	862.828	878.802
POE Sorbitan	Monoester 10:0 n-51	2563.54	2586.53	2602.5	1304.76	1320.73	877.503	893.477
POE Sorbitan	Monoester 10:0 n-52	2607.57	2630.56	2646.53	1326.77	1342.75	892.179	908.153
POE Sorbitan	Monoester 10:0 n-53	2651.59	2674.58	2690.56	1348.79	1364.76	906.854	922.828
POE Sorbitan	Monoester 10:0 n-54	2695.62	2718.61	2734.58	1370.8	1386.77	921.53	937.504
POE Sorbitan	Monoester 10:0 n-55	2739.65	2762.64	2778.61	1392.81	1408.79	936.205	952.179
POE Sorbitan	Monoester 10:0 n-56	2783.67	2806.66	2822.64	1414.83	1430.8	950.88	966.854
POE Sorbitan	Monoester 10:0 n-57	2827.7	2850.69	2866.66	1436.84	1452.81	965.556	981.53
POE Sorbitan	Monoester 10:0 n-58	2871.72	2894.71	2910.69	1458.85	1474.83	980.231	996.205
POE Sorbitan	Monoester 10:0 n-59	2915.75	2938.74	2954.71	1480.87	1496.84	994.907	1010.88
POE Sorbitan	Monoester 10:0 n-60	2959.78	2982.77	2998.74	1502.88	1518.85	1009.58	1025.56
POE Sorbitan	Monoester 12:0 n-1	390.262	413.252	429.225	218.121	234.095	153.077	169.051
POE Sorbitan	Monoester 12:0 n-2	434.288	457.278	473.252	240.134	256.108	167.752	183.726
POE Sorbitan	Monoester 12:0 n-3	478.314	501.304	517.278	262.147	278.121	182.428	198.402
POE Sorbitan	Monoester 12:0 n-4	522.34	545.33	561.304	284.16	300.134	197.103	213.077
POE Sorbitan	Monoester 12:0 n-5	566.367	589.356	605.33	306.173	322.147	211.779	227.753
POE Sorbitan	Monoester 12:0 n-6	610.393	633.383	649.357	328.186	344.16	226.454	242.428
POE Sorbitan	Monoester 12:0 n-7	654.419	677.409	693.383	350.199	366.173	241.129	257.103
POE Sorbitan	Monoester 12:0 n-8	698.445	721.435	737.409	372.212	388.186	255.805	271.779
POE Sorbitan	Monoester 12:0 n-9	742.471	765.461	781.435	394.225	410.199	270.48	286.454
POE Sorbitan	Monoester 12:0 n-10	786.498	809.487	825.461	416.239	432.213	285.156	301.13
POE Sorbitan	Monoester 12:0 n-11	830.524	853.514	869.488	438.252	454.226	299.831	315.805
POE Sorbitan	Monoester 12:0 n-12	874.55	897.54	913.514	460.265	476.239	314.506	330.48
POE Sorbitan	Monoester 12:0 n-13	918.576	941.566	957.54	482.278	498.252	329.182	345.156
POE Sorbitan	Monoester 12:0 n-14	962.603	985.592	1001.57	504.291	520.265	343.857	359.831
POE Sorbitan	Monoester 12:0 n-15	1006.63	1029.62	1045.59	526.304	542.278	358.533	374.507
POE Sorbitan	Monoester 12:0 n-16	1050.65	1073.64	1089.62	548.317	564.291	373.208	389.182
POE Sorbitan	Monoester 12:0 n-17	1094.68	1117.67	1133.64	570.33	586.304	387.883	403.857
POE Sorbitan	Monoester 12:0 n-18	1138.71	1161.7	1177.67	592.343	608.317	402.559	418.533
POE Sorbitan	Monoester 12:0 n-19	1182.73	1205.72	1221.7	614.357	630.33	417.234	433.208
POE Sorbitan	Monoester 12:0 n-20	1226.76	1249.75	1265.72	636.37	652.344	431.91	447.884
POE Sorbitan	Monoester 12:0 n-21	1270.79	1293.78	1309.75	658.383	674.357	446.585	462.559
POE Sorbitan	Monoester 12:0 n-22	1314.81	1337.8	1353.78	680.396	696.37	461.261	477.234
POE Sorbitan	Monoester 12:0 n-23	1358.84	1381.83	1397.8	702.409	718.383	475.936	491.91
POE Sorbitan	Monoester 12:0 n-24	1402.86	1425.85	1441.83	724.422	740.396	490.611	506.585
POE Sorbitan	Monoester 12:0 n-25	1446.89	1469.88	1485.85	746.435	762.409	505.287	521.261
POE Sorbitan	Monoester 12:0 n-26	1490.92	1513.91	1529.88	768.448	784.422	519.962	535.936
POE Sorbitan	Monoester 12:0 n-27	1534.94	1557.93	1573.91	790.461	806.435	534.638	550.611
POE Sorbitan	Monoester 12:0 n-28	1578.97	1601.96	1617.93	812.475	828.448	549.313	565.287
POE Sorbitan	Monoester 12:0 n-29	1623	1645.99	1661.96	834.488	850.462	563.988	579.962
POE Sorbitan	Monoester 12:0 n-30	1667.02	1690.01	1705.99	856.501	872.475	578.664	594.638
POE Sorbitan	Monoester 12:0 n-31	1711.05	1734.04	1750.01	878.514	894.488	593.339	609.313
POE Sorbitan	Monoester 12:0 n-32	1755.07	1778.06	1794.04	900.527	916.501	608.015	623.988
POE Sorbitan	Monoester 12:0 n-33	1799.1	1822.09	1838.06	922.54	938.514	622.69	638.664
POE Sorbitan	Monoester 12:0 n-34	1843.13	1866.12	1882.09	944.553	960.527	637.365	653.339
POE Sorbitan	Monoester 12:0 n-35	1887.15	1910.14	1926.12	966.566	982.54	652.041	668.015
POE Sorbitan	Monoester 12:0 n-36	1931.18	1954.17	1970.14	988.579	1004.55	666.716	682.69
POE Sorbitan	Monoester 12:0 n-37	1975.21	1998.2	2014.17	1010.59	1026.57	681.392	697.366
POE Sorbitan	Monoester 12:0 n-38	2019.23	2042.22	2058.2	1032.61	1048.58	696.067	712.041
POE Sorbitan	Monoester 12:0 n-39	2063.26	2086.25	2102.22	1054.62	1070.59	710.742	726.716
POE Sorbitan	Monoester 12:0 n-40	2107.28	2130.27	2146.25	1076.63	1092.61	725.418	741.392
POE Sorbitan	Monoester 12:0 n-41	2151.31	2174.3	2190.27	1098.64	1114.62	740.093	756.067
POE Sorbitan	Monoester 12:0 n-42	2195.34	2218.33	2234.3	1120.66	1136.63	754.769	770.743
POE Sorbitan	Monoester 12:0 n-43	2239.36	2262.35	2278.33	1142.67	1158.65	769.444	785.418
POE Sorbitan	Monoester 12:0 n-44	2283.39	2306.38	2322.35	1164.68	1180.66	784.119	800.093
POE Sorbitan	Monoester 12:0 n-45	2327.42	2350.4	2366.38	1186.7	1202.67	798.795	814.769
POE Sorbitan	Monoester 12:0 n-46	2371.44	2394.43	2410.41	1208.71	1224.68	813.47	829.444
POE Sorbitan	Monoester 12:0 n-47	2415.47	2438.46	2454.43	1230.72	1246.7	828.146	844.12
POE Sorbitan	Monoester 12:0 n-48	2459.49	2482.48	2498.46	1252.74	1268.71	842.821	858.795
POE Sorbitan	Monoester 12:0 n-49	2503.52	2526.51	2542.48	1274.75	1290.72	857.496	873.47
POE Sorbitan	Monoester 12:0 n-50	2547.55	2570.54	2586.51	1296.76	1312.74	872.172	888.146
POE Sorbitan	Monoester 12:0 n-51	2591.57	2614.56	2630.54	1318.78	1334.75	886.847	902.821
POE Sorbitan	Monoester 12:0 n-52	2635.6	2658.59	2674.56	1340.79	1356.76	901.523	917.497
POE Sorbitan	Monoester 12:0 n-53	2679.62	2702.61	2718.59	1362.8	1378.78	916.198	932.172
POE Sorbitan	Monoester 12:0 n-54	2723.65	2746.64	2762.61	1384.82	1400.79	930.873	946.847
POE Sorbitan	Monoester 12:0 n-55	2767.68	2790.67	2806.64	1406.83	1422.8	945.549	961.523
POE Sorbitan	Monoester 12:0 n-56	2811.7	2834.69	2850.67	1428.84	1444.82	960.224	976.198
POE Sorbitan	Monoester 12:0 n-57	2855.73	2878.72	2894.69	1450.85	1466.83	974.9	990.874
POE Sorbitan	Monoester 12:0 n-58	2899.76	2922.75	2938.72	1472.87	1488.84	989.575	1005.55
POE Sorbitan	Monoester 12:0 n-59	2943.78	2966.77	2982.75	1494.88	1510.85	1004.25	1020.22
POE Sorbitan	Monoester 12:0 n-60	2987.81	3010.8	3026.77	1516.89	1532.87	1018.93	1034.9
POE Sorbitan	Monoester 14:0 n-1	418.293	441.283	457.257	232.136	248.11	162.421	178.395
POE Sorbitan	Monoester 14:0 n-2	462.319	485.309	501.283	254.149	270.123	177.096	193.07
POE Sorbitan	Monoester 14:0 n-3	506.345	529.335	545.309	276.163	292.136	191.772	207.746
POE Sorbitan	Monoester 14:0 n-4	550.372	573.361	589.335	298.176	314.15	206.447	222.421
POE Sorbitan	Monoester 14:0 n-5	594.398	617.388	633.362	320.189	336.163	221.122	237.096
POE Sorbitan	Monoester 14:0 n-6	638.424	661.414	677.388	342.202	358.176	235.798	251.772
POE Sorbitan	Monoester 14:0 n-7	682.45	705.44	721.414	364.215	380.189	250.473	266.447
POE Sorbitan	Monoester 14:0 n-8	726.477	749.466	765.44	386.228	402.202	265.149	281.123
POE Sorbitan	Monoester 14:0 n-9	770.503	793.493	809.466	408.241	424.215	279.824	295.798
POE Sorbitan	Monoester 14:0 n-10	814.529	837.519	853.493	430.254	446.228	294.499	310.473
POE Sorbitan	Monoester 14:0 n-11	858.555	881.545	897.519	452.267	468.241	309.175	325.149
POE Sorbitan	Monoester 14:0 n-12	902.581	925.571	941.545	474.28	490.254	323.85	339.824
POE Sorbitan	Monoester 14:0 n-13	946.608	969.597	985.571	496.294	512.268	338.526	354.5
POE Sorbitan	Monoester 14:0 n-14	990.634	1013.62	1029.6	518.307	534.281	353.201	369.175
POE Sorbitan	Monoester 14:0 n-15	1034.66	1057.65	1073.62	540.32	556.294	367.876	383.85
POE Sorbitan	Monoester 14:0 n-16	1078.69	1101.68	1117.65	562.333	578.307	382.552	398.526
POE Sorbitan	Monoester 14:0 n-17	1122.71	1145.7	1161.68	584.346	600.32	397.227	413.201
POE Sorbitan	Monoester 14:0 n-18	1166.74	1189.73	1205.7	606.359	622.333	411.903	427.877
POE Sorbitan	Monoester 14:0 n-19	1210.76	1233.75	1249.73	628.372	644.346	426.578	442.552
POE Sorbitan	Monoester 14:0 n-20	1254.79	1277.78	1293.75	650.385	666.359	441.253	457.227
POE Sorbitan	Monoester 14:0 n-21	1298.82	1321.81	1337.78	672.398	688.372	455.929	471.903
POE Sorbitan	Monoester 14:0 n-22	1342.84	1365.83	1381.81	694.412	710.385	470.604	486.578
POE Sorbitan	Monoester 14:0 n-23	1386.87	1409.86	1425.83	716.425	732.399	485.28	501.254
POE Sorbitan	Monoester 14:0 n-24	1430.9	1453.89	1469.86	738.438	754.412	499.955	515.929
POE Sorbitan	Monoester 14:0 n-25	1474.92	1497.91	1513.89	760.451	776.425	514.63	530.604
POE Sorbitan	Monoester 14:0 n-26	1518.95	1541.94	1557.91	782.464	798.438	529.306	545.28
POE Sorbitan	Monoester 14:0 n-27	1562.97	1585.96	1601.94	804.477	820.451	543.981	559.955
POE Sorbitan	Monoester 14:0 n-28	1607	1629.99	1645.96	826.49	842.464	558.657	574.631
POE Sorbitan	Monoester 14:0 n-29	1651.03	1674.02	1689.99	848.503	864.477	573.332	589.306
POE Sorbitan	Monoester 14:0 n-30	1695.05	1718.04	1734.02	870.516	886.49	588.008	603.981
POE Sorbitan	Monoester 14:0 n-31	1739.08	1762.07	1778.04	892.529	908.503	602.683	618.657
POE Sorbitan	Monoester 14:0 n-32	1783.11	1806.1	1822.07	914.543	930.517	617.358	633.332
POE Sorbitan	Monoester 14:0 n-33	1827.13	1850.12	1866.1	936.556	952.53	632.034	648.008
POE Sorbitan	Monoester 14:0 n-34	1871.16	1894.15	1910.12	958.569	974.543	646.709	662.683
POE Sorbitan	Monoester 14:0 n-35	1915.18	1938.17	1954.15	980.582	996.556	661.385	677.358
POE Sorbitan	Monoester 14:0 n-36	1959.21	1982.2	1998.17	1002.6	1018.57	676.06	692.034
POE Sorbitan	Monoester 14:0 n-37	2003.24	2026.23	2042.2	1024.61	1040.58	690.735	706.709
POE Sorbitan	Monoester 14:0 n-38	2047.26	2070.25	2086.23	1046.62	1062.6	705.411	721.385
POE Sorbitan	Monoester 14:0 n-39	2091.29	2114.28	2130.25	1068.63	1084.61	720.086	736.06
POE Sorbitan	Monoester 14:0 n-40	2135.32	2158.31	2174.28	1090.65	1106.62	734.762	750.735
POE Sorbitan	Monoester 14:0 n-41	2179.34	2202.33	2218.31	1112.66	1128.63	749.437	765.411
POE Sorbitan	Monoester 14:0 n-42	2223.37	2246.36	2262.33	1134.67	1150.65	764.112	780.086
POE Sorbitan	Monoester 14:0 n-43	2267.39	2290.38	2306.36	1156.69	1172.66	778.788	794.762
POE Sorbitan	Monoester 14:0 n-44	2311.42	2334.41	2350.38	1178.7	1194.67	793.463	809.437
POE Sorbitan	Monoester 14:0 n-45	2355.45	2378.44	2394.41	1200.71	1216.69	808.139	824.113
POE Sorbitan	Monoester 14:0 n-46	2399.47	2422.46	2438.44	1222.73	1238.7	822.814	838.788
POE Sorbitan	Monoester 14:0 n-47	2443.5	2466.49	2482.46	1244.74	1260.71	837.489	853.463
POE Sorbitan	Monoester 14:0 n-48	2487.53	2510.51	2526.49	1266.75	1282.73	852.165	868.139
POE Sorbitan	Monoester 14:0 n-49	2531.55	2554.54	2570.51	1288.77	1304.74	866.84	882.814
POE Sorbitan	Monoester 14:0 n-50	2575.58	2598.57	2614.54	1310.78	1326.75	881.516	897.49
POE Sorbitan	Monoester 14:0 n-51	2619.6	2642.59	2658.57	1332.79	1348.77	896.191	912.165
POE Sorbitan	Monoester 14:0 n-52	2663.63	2686.62	2702.59	1354.8	1370.78	910.866	926.84
POE Sorbitan	Monoester 14:0 n-53	2707.66	2730.65	2746.62	1376.82	1392.79	925.542	941.516
POE Sorbitan	Monoester 14:0 n-54	2751.68	2774.67	2790.65	1398.83	1414.8	940.217	956.191
POE Sorbitan	Monoester 14:0 n-55	2795.71	2818.7	2834.67	1420.84	1436.82	954.893	970.867
POE Sorbitan	Monoester 14:0 n-56	2839.73	2862.72	2878.7	1442.86	1458.83	969.568	985.542
POE Sorbitan	Monoester 14:0 n-57	2883.76	2906.75	2922.72	1464.87	1480.84	984.243	1000.22
POE Sorbitan	Monoester 14:0 n-58	2927.79	2950.78	2966.75	1486.88	1502.86	998.919	1014.89
POE Sorbitan	Monoester 14:0 n-59	2971.81	2994.8	3010.78	1508.9	1524.87	1013.59	1029.57
POE Sorbitan	Monoester 14:0 n-60	3015.84	3038.83	3054.8	1530.91	1546.88	1028.27	1044.24
POE Sorbitan	Monoester 16:0 n-1	446.324	469.314	485.288	246.152	262.126	171.765	187.738
POE Sorbitan	Monoester 16:0 n-2	490.351	513.34	529.314	268.165	284.139	186.44	202.414
POE Sorbitan	Monoester 16:0 n-3	534.377	557.367	573.34	290.178	306.152	201.115	217.089
POE Sorbitan	Monoester 16:0 n-4	578.403	601.393	617.367	312.191	328.165	215.791	231.765
POE Sorbitan	Monoester 16:0 n-5	622.429	645.419	661.393	334.204	350.178	230.466	246.44
POE Sorbitan	Monoester 16:0 n-6	666.455	689.445	705.419	356.217	372.191	245.142	261.116
POE Sorbitan	Monoester 16:0 n-7	710.482	733.471	749.445	378.231	394.205	259.817	275.791
POE Sorbitan	Monoester 16:0 n-8	754.508	777.498	793.472	400.244	416.218	274.492	290.466
POE Sorbitan	Monoester 16:0 n-9	798.534	821.524	837.498	422.257	438.231	289.168	305.142
POE Sorbitan	Monoester 16:0 n-10	842.56	865.55	881.524	444.27	460.244	303.843	319.817
POE Sorbitan	Monoester 16:0 n-11	886.586	909.576	925.55	466.283	482.257	318.519	334.493
POE Sorbitan	Monoester 16:0 n-12	930.613	953.602	969.576	488.296	504.27	333.194	349.168
POE Sorbitan	Monoester 16:0 n-13	974.639	997.629	1013.6	510.309	526.283	347.869	363.843
POE Sorbitan	Monoester 16:0 n-14	1018.67	1041.65	1057.63	532.322	548.296	362.545	378.519
POE Sorbitan	Monoester 16:0 n-15	1062.69	1085.68	1101.66	554.335	570.309	377.22	393.194
POE Sorbitan	Monoester 16:0 n-16	1106.72	1129.71	1145.68	576.349	592.322	391.896	407.87
POE Sorbitan	Monoester 16:0 n-17	1150.74	1173.73	1189.71	598.362	614.336	406.571	422.545
POE Sorbitan	Monoester 16:0 n-18	1194.77	1217.76	1233.73	620.375	636.349	421.246	437.22
POE Sorbitan	Monoester 16:0 n-19	1238.8	1261.79	1277.76	642.388	658.362	435.922	451.896
POE Sorbitan	Monoester 16:0 n-20	1282.82	1305.81	1321.79	664.401	680.375	450.597	466.571
POE Sorbitan	Monoester 16:0 n-21	1326.85	1349.84	1365.81	686.414	702.388	465.273	481.247
POE Sorbitan	Monoester 16:0 n-22	1370.87	1393.86	1409.84	708.427	724.401	479.948	495.922
POE Sorbitan	Monoester 16:0 n-23	1414.9	1437.89	1453.86	730.44	746.414	494.623	510.597
POE Sorbitan	Monoester 16:0 n-24	1458.93	1481.92	1497.89	752.453	768.427	509.299	525.273
POE Sorbitan	Monoester 16:0 n-25	1502.95	1525.94	1541.92	774.466	790.44	523.974	539.948
POE Sorbitan	Monoester 16:0 n-26	1546.98	1569.97	1585.94	796.48	812.454	538.65	554.624
POE Sorbitan	Monoester 16:0 n-27	1591.01	1614	1629.97	818.493	834.467	553.325	569.299
POE Sorbitan	Monoester 16:0 n-28	1635.03	1658.02	1674	840.506	856.48	568	583.974
POE Sorbitan	Monoester 16:0 n-29	1679.06	1702.05	1718.02	862.519	878.493	582.676	598.65
POE Sorbitan	Monoester 16:0 n-30	1723.08	1746.07	1762.05	884.532	900.506	597.351	613.325
POE Sorbitan	Monoester 16:0 n-31	1767.11	1790.1	1806.07	906.545	922.519	612.027	628.001
POE Sorbitan	Monoester 16:0 n-32	1811.14	1834.13	1850.1	928.558	944.532	626.702	642.676
POE Sorbitan	Monoester 16:0 n-33	1855.16	1878.15	1894.13	950.571	966.545	641.377	657.351
POE Sorbitan	Monoester 16:0 n-34	1899.19	1922.18	1938.15	972.584	988.558	656.053	672.027
POE Sorbitan	Monoester 16:0 n-35	1943.22	1966.21	1982.18	994.598	1010.57	670.728	686.702
POE Sorbitan	Monoester 16:0 n-36	1987.24	2010.23	2026.21	1016.61	1032.58	685.404	701.378
POE Sorbitan	Monoester 16:0 n-37	2031.27	2054.26	2070.23	1038.62	1054.6	700.079	716.053
POE Sorbitan	Monoester 16:0 n-38	2075.29	2098.28	2114.26	1060.64	1076.61	714.755	730.728
POE Sorbitan	Monoester 16:0 n-39	2119.32	2142.31	2158.28	1082.65	1098.62	729.43	745.404
POE Sorbitan	Monoester 16:0 n-40	2163.35	2186.34	2202.31	1104.66	1120.64	744.105	760.079
POE Sorbitan	Monoester 16:0 n-41	2207.37	2230.36	2246.34	1126.68	1142.65	758.781	774.755
POE Sorbitan	Monoester 16:0 n-42	2251.4	2274.39	2290.36	1148.69	1164.66	773.456	789.43
POE Sorbitan	Monoester 16:0 n-43	2295.43	2318.42	2334.39	1170.7	1186.68	788.132	804.105
POE Sorbitan	Monoester 16:0 n-44	2339.45	2362.44	2378.42	1192.72	1208.69	802.807	818.781
POE Sorbitan	Monoester 16:0 n-45	2383.48	2406.47	2422.44	1214.73	1230.7	817.482	833.456
POE Sorbitan	Monoester 16:0 n-46	2427.5	2450.49	2466.47	1236.74	1252.72	832.158	848.132
POE Sorbitan	Monoester 16:0 n-47	2471.53	2494.52	2510.49	1258.75	1274.73	846.833	862.807
POE Sorbitan	Monoester 16:0 n-48	2515.56	2538.55	2554.52	1280.77	1296.74	861.509	877.482
POE Sorbitan	Monoester 16:0 n-49	2559.58	2582.57	2598.55	1302.78	1318.75	876.184	892.158
POE Sorbitan	Monoester 16:0 n-50	2603.61	2626.6	2642.57	1324.79	1340.77	890.859	906.833
POE Sorbitan	Monoester 16:0 n-51	2647.64	2670.62	2686.6	1346.81	1362.78	905.535	921.509
POE Sorbitan	Monoester 16:0 n-52	2691.66	2714.65	2730.62	1368.82	1384.79	920.21	936.184
POE Sorbitan	Monoester 16:0 n-53	2735.69	2758.68	2774.65	1390.83	1406.81	934.886	950.86
POE Sorbitan	Monoester 16:0 n-54	2779.71	2802.7	2818.68	1412.85	1428.82	949.561	965.535
POE Sorbitan	Monoester 16:0 n-55	2823.74	2846.73	2862.7	1434.86	1450.83	964.236	980.21
POE Sorbitan	Monoester 16:0 n-56	2867.77	2890.76	2906.73	1456.87	1472.85	978.912	994.886
POE Sorbitan	Monoester 16:0 n-57	2911.79	2934.78	2950.76	1478.89	1494.86	993.587	1009.56
POE Sorbitan	Monoester 16:0 n-58	2955.82	2978.81	2994.78	1500.9	1516.87	1008.26	1024.24
POE Sorbitan	Monoester 16:0 n-59	2999.84	3022.83	3038.81	1522.91	1538.89	1022.94	1038.91
POE Sorbitan	Monoester 16:0 n-60	3043.87	3066.86	3082.83	1544.93	1560.9	1037.61	1053.59
POE Sorbitan	Monoester 18:2 n-1	470.324	493.314	509.288	258.152	274.126	179.765	195.738
POE Sorbitan	Monoester 18:2 n-2	514.351	537.34	553.314	280.165	296.139	194.44	210.414
POE Sorbitan	Monoester 18:2 n-3	558.377	581.367	597.34	302.178	318.152	209.115	225.089
POE Sorbitan	Monoester 18:2 n-4	602.403	625.393	641.367	324.191	340.165	223.791	239.765
POE Sorbitan	Monoester 18:2 n-5	646.429	669.419	685.393	346.204	362.178	238.466	254.44
POE Sorbitan	Monoester 18:2 n-6	690.455	713.445	729.419	368.217	384.191	253.142	269.116
POE Sorbitan	Monoester 18:2 n-7	734.482	757.471	773.445	390.231	406.205	267.817	283.791
POE Sorbitan	Monoester 18:2 n-8	778.508	801.498	817.472	412.244	428.218	282.492	298.466
POE Sorbitan	Monoester 18:2 n-9	822.534	845.524	861.498	434.257	450.231	297.168	313.142
POE Sorbitan	Monoester 18:2 n-10	866.56	889.55	905.524	456.27	472.244	311.843	327.817
POE Sorbitan	Monoester 18:2 n-11	910.586	933.576	949.55	478.283	494.257	326.519	342.493
POE Sorbitan	Monoester 18:2 n-12	954.613	977.602	993.576	500.296	516.27	341.194	357.168
POE Sorbitan	Monoester 18:2 n-13	998.639	1021.63	1037.6	522.309	538.283	355.869	371.843
POE Sorbitan	Monoester 18:2 n-14	1042.67	1065.65	1081.63	544.322	560.296	370.545	386.519
POE Sorbitan	Monoester 18:2 n-15	1086.69	1109.68	1125.66	566.335	582.309	385.22	401.194
POE Sorbitan	Monoester 18:2 n-16	1130.72	1153.71	1169.68	588.349	604.322	399.896	415.87
POE Sorbitan	Monoester 18:2 n-17	1174.74	1197.73	1213.71	610.362	626.336	414.571	430.545
POE Sorbitan	Monoester 18:2 n-18	1218.77	1241.76	1257.73	632.375	648.349	429.246	445.22
POE Sorbitan	Monoester 18:2 n-19	1262.8	1285.79	1301.76	654.388	670.362	443.922	459.896
POE Sorbitan	Monoester 18:2 n-20	1306.82	1329.81	1345.79	676.401	692.375	458.597	474.571
POE Sorbitan	Monoester 18:2 n-21	1350.85	1373.84	1389.81	698.414	714.388	473.273	489.247
POE Sorbitan	Monoester 18:2 n-22	1394.87	1417.86	1433.84	720.427	736.401	487.948	503.922
POE Sorbitan	Monoester 18:2 n-23	1438.9	1461.89	1477.86	742.44	758.414	502.623	518.597
POE Sorbitan	Monoester 18:2 n-24	1482.93	1505.92	1521.89	764.453	780.427	517.299	533.273
POE Sorbitan	Monoester 18:2 n-25	1526.95	1549.94	1565.92	786.466	802.44	531.974	547.948
POE Sorbitan	Monoester 18:2 n-26	1570.98	1593.97	1609.94	808.48	824.454	546.65	562.624
POE Sorbitan	Monoester 18:2 n-27	1615.01	1638	1653.97	830.493	846.467	561.325	577.299
POE Sorbitan	Monoester 18:2 n-28	1659.03	1682.02	1698	852.506	868.48	576	591.974
POE Sorbitan	Monoester 18:2 n-29	1703.06	1726.05	1742.02	874.519	890.493	590.676	606.65
POE Sorbitan	Monoester 18:2 n-30	1747.08	1770.07	1786.05	896.532	912.506	605.351	621.325
POE Sorbitan	Monoester 18:2 n-31	1791.11	1814.1	1830.07	918.545	934.519	620.027	636.001
POE Sorbitan	Monoester 18:2 n-32	1835.14	1858.13	1874.1	940.558	956.532	634.702	650.676
POE Sorbitan	Monoester 18:2 n-33	1879.16	1902.15	1918.13	962.571	978.545	649.377	665.351
POE Sorbitan	Monoester 18:2 n-34	1923.19	1946.18	1962.15	984.584	1000.56	664.053	680.027
POE Sorbitan	Monoester 18:2 n-35	1967.22	1990.21	2006.18	1006.6	1022.57	678.728	694.702
POE Sorbitan	Monoester 18:2 n-36	2011.24	2034.23	2050.21	1028.61	1044.58	693.404	709.378
POE Sorbitan	Monoester 18:2 n-37	2055.27	2078.26	2094.23	1050.62	1066.6	708.079	724.053
POE Sorbitan	Monoester 18:2 n-38	2099.29	2122.28	2138.26	1072.64	1088.61	722.755	738.728
POE Sorbitan	Monoester 18:2 n-39	2143.32	2166.31	2182.28	1094.65	1110.62	737.43	753.404
POE Sorbitan	Monoester 18:2 n-40	2187.35	2210.34	2226.31	1116.66	1132.64	752.105	768.079
POE Sorbitan	Monoester 18:2 n-41	2231.37	2254.36	2270.34	1138.68	1154.65	766.781	782.755
POE Sorbitan	Monoester 18:2 n-42	2275.4	2298.39	2314.36	1160.69	1176.66	781.456	797.43
POE Sorbitan	Monoester 18:2 n-43	2319.43	2342.42	2358.39	1182.7	1198.68	796.132	812.105
POE Sorbitan	Monoester 18:2 n-44	2363.45	2386.44	2402.42	1204.72	1220.69	810.807	826.781
POE Sorbitan	Monoester 18:2 n-45	2407.48	2430.47	2446.44	1226.73	1242.7	825.482	841.456
POE Sorbitan	Monoester 18:2 n-46	2451.5	2474.49	2490.47	1248.74	1264.72	840.158	856.132
POE Sorbitan	Monoester 18:2 n-47	2495.53	2518.52	2534.49	1270.75	1286.73	854.833	870.807
POE Sorbitan	Monoester 18:2 n-48	2539.56	2562.55	2578.52	1292.77	1308.74	869.509	885.482
POE Sorbitan	Monoester 18:2 n-49	2583.58	2606.57	2622.55	1314.78	1330.75	884.184	900.158
POE Sorbitan	Monoester 18:2 n-50	2627.61	2650.6	2666.57	1336.79	1352.77	898.859	914.833
POE Sorbitan	Monoester 18:2 n-51	2671.64	2694.62	2710.6	1358.81	1374.78	913.535	929.509
POE Sorbitan	Monoester 18:2 n-52	2715.66	2738.65	2754.62	1380.82	1396.79	928.21	944.184
POE Sorbitan	Monoester 18:2 n-53	2759.69	2782.68	2798.65	1402.83	1418.81	942.886	958.86
POE Sorbitan	Monoester 18:2 n-54	2803.71	2826.7	2842.68	1424.85	1440.82	957.561	973.535
POE Sorbitan	Monoester 18:2 n-55	2847.74	2870.73	2886.7	1446.86	1462.83	972.236	988.21
POE Sorbitan	Monoester 18:2 n-56	2891.77	2914.76	2930.73	1468.87	1484.85	986.912	1002.89
POE Sorbitan	Monoester 18:2 n-57	2935.79	2958.78	2974.76	1490.89	1506.86	1001.59	1017.56
POE Sorbitan	Monoester 18:2 n-58	2979.82	3002.81	3018.78	1512.9	1528.87	1016.26	1032.24
POE Sorbitan	Monoester 18:2 n-59	3023.84	3046.83	3062.81	1534.91	1550.89	1030.94	1046.91
POE Sorbitan	Monoester 18:2 n-60	3067.87	3090.86	3106.83	1556.93	1572.9	1045.61	1061.59
POE Sorbitan	Monoester 18:1 n-1	472.34	495.33	511.304	259.16	275.134	180.436	196.41
POE Sorbitan	Monoester 18:1 n-2	516.366	539.356	555.33	281.173	297.147	195.112	211.086
POE Sorbitan	Monoester 18:1 n-3	560.392	583.382	599.356	303.186	319.16	209.787	225.761
POE Sorbitan	Monoester 18:1 n-4	604.419	627.408	643.382	325.199	341.173	224.463	240.437
POE Sorbitan	Monoester 18:1 n-5	648.445	671.435	687.409	347.212	363.186	239.138	255.112
POE Sorbitan	Monoester 18:1 n-6	692.471	715.461	731.435	369.225	385.199	253.813	269.787
POE Sorbitan	Monoester 18:1 n-7	736.497	759.487	775.461	391.238	407.212	268.489	284.463
POE Sorbitan	Monoester 18:1 n-8	780.523	803.513	819.487	413.252	429.225	283.164	299.138
POE Sorbitan	Monoester 18:1 n-9	824.55	847.539	863.513	435.265	451.239	297.84	313.814
POE Sorbitan	Monoester 18:1 n-10	868.576	891.566	907.54	457.278	473.252	312.515	328.489
POE Sorbitan	Monoester 18:1 n-11	912.602	935.592	951.566	479.291	495.265	327.19	343.164
POE Sorbitan	Monoester 18:1 n-12	956.628	979.618	995.592	501.304	517.278	341.866	357.84
POE Sorbitan	Monoester 18:1 n-13	1000.65	1023.64	1039.62	523.317	539.291	356.541	372.515
POE Sorbitan	Monoester 18:1 n-14	1044.68	1067.67	1083.64	545.33	561.304	371.217	387.191
POE Sorbitan	Monoester 18:1 n-15	1088.71	1111.7	1127.67	567.343	583.317	385.892	401.866
POE Sorbitan	Monoester 18:1 n-16	1132.73	1155.72	1171.7	589.356	605.33	400.567	416.541
POE Sorbitan	Monoester 18:1 n-17	1176.76	1199.75	1215.72	611.369	627.343	415.243	431.217
POE Sorbitan	Monoester 18:1 n-18	1220.79	1243.78	1259.75	633.383	649.357	429.918	445.892
POE Sorbitan	Monoester 18:1 n-19	1264.81	1287.8	1303.78	655.396	671.37	444.594	460.568
POE Sorbitan	Monoester 18:1 n-20	1308.84	1331.83	1347.8	677.409	693.383	459.269	475.243
POE Sorbitan	Monoester 18:1 n-21	1352.86	1375.85	1391.83	699.422	715.396	473.945	489.918
POE Sorbitan	Monoester 18:1 n-22	1396.89	1419.88	1435.85	721.435	737.409	488.62	504.594
POE Sorbitan	Monoester 18:1 n-23	1440.92	1463.91	1479.88	743.448	759.422	503.295	519.269
POE Sorbitan	Monoester 18:1 n-24	1484.94	1507.93	1523.91	765.461	781.435	517.971	533.945
POE Sorbitan	Monoester 18:1 n-25	1528.97	1551.96	1567.93	787.474	803.448	532.646	548.62
POE Sorbitan	Monoester 18:1 n-26	1573	1595.99	1611.96	809.487	825.461	547.322	563.295
POE Sorbitan	Monoester 18:1 n-27	1617.02	1640.01	1655.99	831.501	847.474	561.997	577.971
POE Sorbitan	Monoester 18:1 n-28	1661.05	1684.04	1700.01	853.514	869.488	576.672	592.646
POE Sorbitan	Monoester 18:1 n-29	1705.07	1728.06	1744.04	875.527	891.501	591.348	607.322
POE Sorbitan	Monoester 18:1 n-30	1749.1	1772.09	1788.06	897.54	913.514	606.023	621.997
POE Sorbitan	Monoester 18:1 n-31	1793.13	1816.12	1832.09	919.553	935.527	620.699	636.673
POE Sorbitan	Monoester 18:1 n-32	1837.15	1860.14	1876.12	941.566	957.54	635.374	651.348
POE Sorbitan	Monoester 18:1 n-33	1881.18	1904.17	1920.14	963.579	979.553	650.049	666.023
POE Sorbitan	Monoester 18:1 n-34	1925.21	1948.19	1964.17	985.592	1001.57	664.725	680.699
POE Sorbitan	Monoester 18:1 n-35	1969.23	1992.22	2008.19	1007.61	1023.58	679.4	695.374
POE Sorbitan	Monoester 18:1 n-36	2013.26	2036.25	2052.22	1029.62	1045.59	694.076	710.05
POE Sorbitan	Monoester 18:1 n-37	2057.28	2080.27	2096.25	1051.63	1067.61	708.751	724.725
POE Sorbitan	Monoester 18:1 n-38	2101.31	2124.3	2140.27	1073.64	1089.62	723.426	739.4
POE Sorbitan	Monoester 18:1 n-39	2145.34	2168.33	2184.3	1095.66	1111.63	738.102	754.076
POE Sorbitan	Monoester 18:1 n-40	2189.36	2212.35	2228.33	1117.67	1133.64	752.777	768.751
POE Sorbitan	Monoester 18:1 n-41	2233.39	2256.38	2272.35	1139.68	1155.66	767.453	783.427
POE Sorbitan	Monoester 18:1 n-42	2277.41	2300.4	2316.38	1161.7	1177.67	782.128	798.102
POE Sorbitan	Monoester 18:1 n-43	2321.44	2344.43	2360.4	1183.71	1199.68	796.803	812.777
POE Sorbitan	Monoester 18:1 n-44	2365.47	2388.46	2404.43	1205.72	1221.7	811.479	827.453
POE Sorbitan	Monoester 18:1 n-45	2409.49	2432.48	2448.46	1227.74	1243.71	826.154	842.128
POE Sorbitan	Monoester 18:1 n-46	2453.52	2476.51	2492.48	1249.75	1265.72	840.83	856.804
POE Sorbitan	Monoester 18:1 n-47	2497.55	2520.54	2536.51	1271.76	1287.74	855.505	871.479
POE Sorbitan	Monoester 18:1 n-48	2541.57	2564.56	2580.54	1293.78	1309.75	870.18	886.154
POE Sorbitan	Monoester 18:1 n-49	2585.6	2608.59	2624.56	1315.79	1331.76	884.856	900.83
POE Sorbitan	Monoester 18:1 n-50	2629.62	2652.61	2668.59	1337.8	1353.78	899.531	915.505
POE Sorbitan	Monoester 18:1 n-51	2673.65	2696.64	2712.61	1359.82	1375.79	914.207	930.181
POE Sorbitan	Monoester 18:1 n-52	2717.68	2740.67	2756.64	1381.83	1397.8	928.882	944.856
POE Sorbitan	Monoester 18:1 n-53	2761.7	2784.69	2800.67	1403.84	1419.82	943.557	959.531
POE Sorbitan	Monoester 18:1 n-54	2805.73	2828.72	2844.69	1425.85	1441.83	958.233	974.207
POE Sorbitan	Monoester 18:1 n-55	2849.76	2872.75	2888.72	1447.87	1463.84	972.908	988.882
POE Sorbitan	Monoester 18:1 n-56	2893.78	2916.77	2932.75	1469.88	1485.85	987.584	1003.56
POE Sorbitan	Monoester 18:1 n-57	2937.81	2960.8	2976.77	1491.89	1507.87	1002.26	1018.23
POE Sorbitan	Monoester 18:1 n-58	2981.83	3004.82	3020.8	1513.91	1529.88	1016.93	1032.91
POE Sorbitan	Monoester 18:1 n-59	3025.86	3048.85	3064.82	1535.92	1551.89	1031.61	1047.58
POE Sorbitan	Monoester 18:1 n-60	3069.89	3092.88	3108.85	1557.93	1573.91	1046.29	1062.26
POE Sorbitan	Monoester 18:0 n-1	474.356	497.345	513.319	260.168	276.142	181.108	197.082
POE Sorbitan	Monoester 18:0 n-2	518.382	541.372	557.346	282.181	298.155	195.784	211.758
POE Sorbitan	Monoester 18:0 n-3	562.408	585.398	601.372	304.194	320.168	210.459	226.433
POE Sorbitan	Monoester 18:0 n-4	606.434	629.424	645.398	326.207	342.181	225.135	241.108
POE Sorbitan	Monoester 18:0 n-5	650.46	673.45	689.424	348.22	364.194	239.81	255.784
POE Sorbitan	Monoester 18:0 n-6	694.487	717.476	733.45	370.233	386.207	254.485	270.459
POE Sorbitan	Monoester 18:0 n-7	738.513	761.503	777.477	392.246	408.22	269.161	285.135
POE Sorbitan	Monoester 18:0 n-8	782.539	805.529	821.503	414.259	430.233	283.836	299.81
POE Sorbitan	Monoester 18:0 n-9	826.565	849.555	865.529	436.272	452.246	298.512	314.485
POE Sorbitan	Monoester 18:0 n-10	870.592	893.581	909.555	458.286	474.259	313.187	329.161
POE Sorbitan	Monoester 18:0 n-11	914.618	937.608	953.581	480.299	496.273	327.862	343.836
POE Sorbitan	Monoester 18:0 n-12	958.644	981.634	997.608	502.312	518.286	342.538	358.512
POE Sorbitan	Monoester 18:0 n-13	1002.67	1025.66	1041.63	524.325	540.299	357.213	373.187
POE Sorbitan	Monoester 18:0 n-14	1046.7	1069.69	1085.66	546.338	562.312	371.889	387.863
POE Sorbitan	Monoester 18:0 n-15	1090.72	1113.71	1129.69	568.351	584.325	386.564	402.538
POE Sorbitan	Monoester 18:0 n-16	1134.75	1157.74	1173.71	590.364	606.338	401.239	417.213
POE Sorbitan	Monoester 18:0 n-17	1178.78	1201.76	1217.74	612.377	628.351	415.915	431.889
POE Sorbitan	Monoester 18:0 n-18	1222.8	1245.79	1261.76	634.39	650.364	430.59	446.564
POE Sorbitan	Monoester 18:0 n-19	1266.83	1289.82	1305.79	656.404	672.377	445.266	461.24
POE Sorbitan	Monoester 18:0 n-20	1310.85	1333.84	1349.82	678.417	694.391	459.941	475.915
POE Sorbitan	Monoester 18:0 n-21	1354.88	1377.87	1393.84	700.43	716.404	474.616	490.59
POE Sorbitan	Monoester 18:0 n-22	1398.91	1421.9	1437.87	722.443	738.417	489.292	505.266
POE Sorbitan	Monoester 18:0 n-23	1442.93	1465.92	1481.9	744.456	760.43	503.967	519.941
POE Sorbitan	Monoester 18:0 n-24	1486.96	1509.95	1525.92	766.469	782.443	518.643	534.617
POE Sorbitan	Monoester 18:0 n-25	1530.98	1553.97	1569.95	788.482	804.456	533.318	549.292
POE Sorbitan	Monoester 18:0 n-26	1575.01	1598	1613.97	810.495	826.469	547.993	563.967
POE Sorbitan	Monoester 18:0 n-27	1619.04	1642.03	1658	832.508	848.482	562.669	578.643
POE Sorbitan	Monoester 18:0 n-28	1663.06	1686.05	1702.03	854.521	870.495	577.344	593.318
POE Sorbitan	Monoester 18:0 n-29	1707.09	1730.08	1746.05	876.535	892.509	592.02	607.994
POE Sorbitan	Monoester 18:0 n-30	1751.12	1774.11	1790.08	898.548	914.522	606.695	622.669
POE Sorbitan	Monoester 18:0 n-31	1795.14	1818.13	1834.11	920.561	936.535	621.37	637.344
POE Sorbitan	Monoester 18:0 n-32	1839.17	1862.16	1878.13	942.574	958.548	636.046	652.02
POE Sorbitan	Monoester 18:0 n-33	1883.19	1906.18	1922.16	964.587	980.561	650.721	666.695
POE Sorbitan	Monoester 18:0 n-34	1927.22	1950.21	1966.18	986.6	1002.57	665.397	681.371
POE Sorbitan	Monoester 18:0 n-35	1971.25	1994.24	2010.21	1008.61	1024.59	680.072	696.046
POE Sorbitan	Monoester 18:0 n-36	2015.27	2038.26	2054.24	1030.63	1046.6	694.747	710.721
POE Sorbitan	Monoester 18:0 n-37	2059.3	2082.29	2098.26	1052.64	1068.61	709.423	725.397
POE Sorbitan	Monoester 18:0 n-38	2103.33	2126.32	2142.29	1074.65	1090.63	724.098	740.072
POE Sorbitan	Monoester 18:0 n-39	2147.35	2170.34	2186.32	1096.67	1112.64	738.774	754.748
POE Sorbitan	Monoester 18:0 n-40	2191.38	2214.37	2230.34	1118.68	1134.65	753.449	769.423
POE Sorbitan	Monoester 18:0 n-41	2235.4	2258.39	2274.37	1140.69	1156.67	768.124	784.098
POE Sorbitan	Monoester 18:0 n-42	2279.43	2302.42	2318.39	1162.7	1178.68	782.8	798.774
POE Sorbitan	Monoester 18:0 n-43	2323.46	2346.45	2362.42	1184.72	1200.69	797.475	813.449
POE Sorbitan	Monoester 18:0 n-44	2367.48	2390.47	2406.45	1206.73	1222.71	812.151	828.125
POE Sorbitan	Monoester 18:0 n-45	2411.51	2434.5	2450.47	1228.74	1244.72	826.826	842.8
POE Sorbitan	Monoester 18:0 n-46	2455.54	2478.53	2494.5	1250.76	1266.73	841.502	857.475
POE Sorbitan	Monoester 18:0 n-47	2499.56	2522.55	2538.53	1272.77	1288.74	856.177	872.151
POE Sorbitan	Monoester 18:0 n-48	2543.59	2566.58	2582.55	1294.78	1310.76	870.852	886.826
POE Sorbitan	Monoester 18:0 n-49	2587.61	2610.6	2626.58	1316.8	1332.77	885.528	901.502
POE Sorbitan	Monoester 18:0 n-50	2631.64	2654.63	2670.6	1338.81	1354.78	900.203	916.177
POE Sorbitan	Monoester 18:0 n-51	2675.67	2698.66	2714.63	1360.82	1376.8	914.879	930.852
POE Sorbitan	Monoester 18:0 n-52	2719.69	2742.68	2758.66	1382.84	1398.81	929.554	945.528
POE Sorbitan	Monoester 18:0 n-53	2763.72	2786.71	2802.68	1404.85	1420.82	944.229	960.203
POE Sorbitan	Monoester 18:0 n-54	2807.74	2830.73	2846.71	1426.86	1442.84	958.905	974.879
POE Sorbitan	Monoester 18:0 n-55	2851.77	2874.76	2890.73	1448.88	1464.85	973.58	989.554
POE Sorbitan	Monoester 18:0 n-56	2895.8	2918.79	2934.76	1470.89	1486.86	988.256	1004.23
POE Sorbitan	Monoester 18:0 n-57	2939.82	2962.81	2978.79	1492.9	1508.88	1002.93	1018.9
POE Sorbitan	Monoester 18:0 n-58	2983.85	3006.84	3022.81	1514.91	1530.89	1017.61	1033.58
POE Sorbitan	Monoester 18:0 n-59	3027.88	3050.87	3066.84	1536.93	1552.9	1032.28	1048.26
POE Sorbitan	Monoester 18:0 n-60	3071.9	3094.89	3110.87	1558.94	1574.91	1046.96	1062.93
POE Isosorbide	Monoester 6:0 n-1	288.157	311.147	327.121	167.068	183.042	119.042	135.016
POE Isosorbide	Monoester 6:0 n-2	332.183	355.173	371.147	189.082	205.055	133.718	149.692
POE Isosorbide	Monoester 6:0 n-3	376.21	399.199	415.173	211.095	227.069	148.393	164.367
POE Isosorbide	Monoester 6:0 n-4	420.236	443.226	459.2	233.108	249.082	163.068	179.042
POE Isosorbide	Monoester 6:0 n-5	464.262	487.252	503.226	255.121	271.095	177.744	193.718
POE Isosorbide	Monoester 6:0 n-6	508.288	531.278	547.252	277.134	293.108	192.419	208.393
POE Isosorbide	Monoester 6:0 n-7	552.315	575.304	591.278	299.147	315.121	207.095	223.069
POE Isosorbide	Monoester 6:0 n-8	596.341	619.331	635.304	321.16	337.134	221.77	237.744
POE Isosorbide	Monoester 6:0 n-9	640.367	663.357	679.331	343.173	359.147	236.445	252.419
POE Isosorbide	Monoester 6:0 n-10	684.393	707.383	723.357	365.186	381.16	251.121	267.095
POE Isosorbide	Monoester 6:0 n-11	728.419	751.409	767.383	387.199	403.173	265.796	281.77
POE Isosorbide	Monoester 6:0 n-12	772.446	795.435	811.409	409.213	425.187	280.472	296.446
POE Isosorbide	Monoester 6:0 n-13	816.472	839.462	855.436	431.226	447.2	295.147	311.121
POE Isosorbide	Monoester 6:0 n-14	860.498	883.488	899.462	453.239	469.213	309.822	325.796
POE Isosorbide	Monoester 6:0 n-15	904.524	927.514	943.488	475.252	491.226	324.498	340.472
POE Isosorbide	Monoester 6:0 n-16	948.55	971.54	987.514	497.265	513.239	339.173	355.147
POE Isosorbide	Monoester 6:0 n-17	992.577	1015.57	1031.54	519.278	535.252	353.849	369.823
POE Isosorbide	Monoester 6:0 n-18	1036.6	1059.59	1075.57	541.291	557.265	368.524	384.498
POE Isosorbide	Monoester 6:0 n-19	1080.63	1103.62	1119.59	563.304	579.278	383.199	399.173
POE Isosorbide	Monoester 6:0 n-20	1124.66	1147.65	1163.62	585.317	601.291	397.875	413.849
POE Isosorbide	Monoester 6:0 n-21	1168.68	1191.67	1207.65	607.331	623.304	412.55	428.524
POE Isosorbide	Monoester 6:0 n-22	1212.71	1235.7	1251.67	629.344	645.318	427.226	443.2
POE Isosorbide	Monoester 6:0 n-23	1256.73	1279.72	1295.7	651.357	667.331	441.901	457.875
POE Isosorbide	Monoester 6:0 n-24	1300.76	1323.75	1339.72	673.37	689.344	456.576	472.55
POE Isosorbide	Monoester 6:0 n-25	1344.79	1367.78	1383.75	695.383	711.357	471.252	487.226
POE Isosorbide	Monoester 6:0 n-26	1388.81	1411.8	1427.78	717.396	733.37	485.927	501.901
POE Isosorbide	Monoester 6:0 n-27	1432.84	1455.83	1471.8	739.409	755.383	500.603	516.577
POE Isosorbide	Monoester 6:0 n-28	1476.87	1499.85	1515.83	761.422	777.396	515.278	531.252
POE Isosorbide	Monoester 6:0 n-29	1520.89	1543.88	1559.85	783.435	799.409	529.954	545.927
POE Isosorbide	Monoester 6:0 n-30	1564.92	1587.91	1603.88	805.449	821.422	544.629	560.603
POE Isosorbide	Monoester 6:0 n-31	1608.94	1631.93	1647.91	827.462	843.436	559.304	575.278
POE Isosorbide	Monoester 6:0 n-32	1652.97	1675.96	1691.93	849.475	865.449	573.98	589.954
POE Isosorbide	Monoester 6:0 n-33	1697	1719.99	1735.96	871.488	887.462	588.655	604.629
POE Isosorbide	Monoester 6:0 n-34	1741.02	1764.01	1779.99	893.501	909.475	603.331	619.304
POE Isosorbide	Monoester 6:0 n-35	1785.05	1808.04	1824.01	915.514	931.488	618.006	633.98
POE Isosorbide	Monoester 6:0 n-36	1829.07	1852.06	1868.04	937.527	953.501	632.681	648.655
POE Isosorbide	Monoester 6:0 n-37	1873.1	1896.09	1912.06	959.54	975.514	647.357	663.331
POE Isosorbide	Monoester 6:0 n-38	1917.13	1940.12	1956.09	981.553	997.527	662.032	678.006
POE Isosorbide	Monoester 6:0 n-39	1961.15	1984.14	2000.12	1003.57	1019.54	676.708	692.682
POE Isosorbide	Monoester 6:0 n-40	2005.18	2028.17	2044.14	1025.58	1041.55	691.383	707.357
POE Isosorbide	Monoester 6:0 n-41	2049.21	2072.2	2088.17	1047.59	1063.57	706.058	722.032
POE Isosorbide	Monoester 6:0 n-42	2093.23	2116.22	2132.2	1069.61	1085.58	720.734	736.708
POE Isosorbide	Monoester 6:0 n-43	2137.26	2160.25	2176.22	1091.62	1107.59	735.409	751.383
POE Isosorbide	Monoester 6:0 n-44	2181.28	2204.27	2220.25	1113.63	1129.61	750.085	766.059
POE Isosorbide	Monoester 6:0 n-45	2225.31	2248.3	2264.27	1135.65	1151.62	764.76	780.734
POE Isosorbide	Monoester 6:0 n-46	2269.34	2292.33	2308.3	1157.66	1173.63	779.435	795.409
POE Isosorbide	Monoester 6:0 n-47	2313.36	2336.35	2352.33	1179.67	1195.65	794.111	810.085
POE Isosorbide	Monoester 6:0 n-48	2357.39	2380.38	2396.35	1201.68	1217.66	808.786	824.76
POE Isosorbide	Monoester 6:0 n-49	2401.42	2424.41	2440.38	1223.7	1239.67	823.462	839.436
POE Isosorbide	Monoester 6:0 n-50	2445.44	2468.43	2484.41	1245.71	1261.68	838.137	854.111
POE Isosorbide	Monoester 6:0 n-51	2489.47	2512.46	2528.43	1267.72	1283.7	852.812	868.786
POE Isosorbide	Monoester 6:0 n-52	2533.49	2556.48	2572.46	1289.74	1305.71	867.488	883.462
POE Isosorbide	Monoester 6:0 n-53	2577.52	2600.51	2616.48	1311.75	1327.72	882.163	898.137
POE Isosorbide	Monoester 6:0 n-54	2621.55	2644.54	2660.51	1333.76	1349.74	896.839	912.813
POE Isosorbide	Monoester 6:0 n-55	2665.57	2688.56	2704.54	1355.78	1371.75	911.514	927.488
POE Isosorbide	Monoester 6:0 n-56	2709.6	2732.59	2748.56	1377.79	1393.76	926.189	942.163
POE Isosorbide	Monoester 6:0 n-57	2753.63	2776.62	2792.59	1399.8	1415.78	940.865	956.839
POE Isosorbide	Monoester 6:0 n-58	2797.65	2820.64	2836.62	1421.82	1437.79	955.54	971.514
POE Isosorbide	Monoester 6:0 n-59	2841.68	2864.67	2880.64	1443.83	1459.8	970.216	986.19
POE Isosorbide	Monoester 6:0 n-60	2885.7	2908.69	2924.67	1465.84	1481.82	984.891	1000.86
POE Isosorbide	Monoester 8:0 n-1	316.189	339.178	355.152	181.084	197.058	128.386	144.36
POE Isosorbide	Monoester 8:0 n-2	360.215	383.205	399.178	203.097	219.071	143.061	159.035
POE Isosorbide	Monoester 8:0 n-3	404.241	427.231	443.205	225.11	241.084	157.737	173.711
POE Isosorbide	Monoester 8:0 n-4	448.267	471.257	487.231	247.123	263.097	172.412	188.386
POE Isosorbide	Monoester 8:0 n-5	492.293	515.283	531.257	269.136	285.11	187.088	203.062
POE Isosorbide	Monoester 8:0 n-6	536.32	559.309	575.283	291.15	307.124	201.763	217.737
POE Isosorbide	Monoester 8:0 n-7	580.346	603.336	619.31	313.163	329.137	216.438	232.412
POE Isosorbide	Monoester 8:0 n-8	624.372	647.362	663.336	335.176	351.15	231.114	247.088
POE Isosorbide	Monoester 8:0 n-9	668.398	691.388	707.362	357.189	373.163	245.789	261.763
POE Isosorbide	Monoester 8:0 n-10	712.424	735.414	751.388	379.202	395.176	260.465	276.439
POE Isosorbide	Monoester 8:0 n-11	756.451	779.44	795.414	401.215	417.189	275.14	291.114
POE Isosorbide	Monoester 8:0 n-12	800.477	823.467	839.441	423.228	439.202	289.815	305.789
POE Isosorbide	Monoester 8:0 n-13	844.503	867.493	883.467	445.241	461.215	304.491	320.465
POE Isosorbide	Monoester 8:0 n-14	888.529	911.519	927.493	467.254	483.228	319.166	335.14
POE Isosorbide	Monoester 8:0 n-15	932.556	955.545	971.519	489.268	505.241	333.842	349.816
POE Isosorbide	Monoester 8:0 n-16	976.582	999.572	1015.55	511.281	527.255	348.517	364.491
POE Isosorbide	Monoester 8:0 n-17	1020.61	1043.6	1059.57	533.294	549.268	363.192	379.166
POE Isosorbide	Monoester 8:0 n-18	1064.63	1087.62	1103.6	555.307	571.281	377.868	393.842
POE Isosorbide	Monoester 8:0 n-19	1108.66	1131.65	1147.62	577.32	593.294	392.543	408.517
POE Isosorbide	Monoester 8:0 n-20	1152.69	1175.68	1191.65	599.333	615.307	407.219	423.193
POE Isosorbide	Monoester 8:0 n-21	1196.71	1219.7	1235.68	621.346	637.32	421.894	437.868
POE Isosorbide	Monoester 8:0 n-22	1240.74	1263.73	1279.7	643.359	659.333	436.569	452.543
POE Isosorbide	Monoester 8:0 n-23	1284.77	1307.76	1323.73	665.372	681.346	451.245	467.219
POE Isosorbide	Monoester 8:0 n-24	1328.79	1351.78	1367.76	687.386	703.359	465.92	481.894
POE Isosorbide	Monoester 8:0 n-25	1372.82	1395.81	1411.78	709.399	725.373	480.596	496.57
POE Isosorbide	Monoester 8:0 n-26	1416.84	1439.83	1455.81	731.412	747.386	495.271	511.245
POE Isosorbide	Monoester 8:0 n-27	1460.87	1483.86	1499.83	753.425	769.399	509.946	525.92
POE Isosorbide	Monoester 8:0 n-28	1504.9	1527.89	1543.86	775.438	791.412	524.622	540.596
POE Isosorbide	Monoester 8:0 n-29	1548.92	1571.91	1587.89	797.451	813.425	539.297	555.271
POE Isosorbide	Monoester 8:0 n-30	1592.95	1615.94	1631.91	819.464	835.438	553.973	569.947
POE Isosorbide	Monoester 8:0 n-31	1636.97	1659.96	1675.94	841.477	857.451	568.648	584.622
POE Isosorbide	Monoester 8:0 n-32	1681	1703.99	1719.96	863.49	879.464	583.323	599.297
POE Isosorbide	Monoester 8:0 n-33	1725.03	1748.02	1763.99	885.503	901.477	597.999	613.973
POE Isosorbide	Monoester 8:0 n-34	1769.05	1792.04	1808.02	907.517	923.491	612.674	628.648
POE Isosorbide	Monoester 8:0 n-35	1813.08	1836.07	1852.04	929.53	945.504	627.35	643.324
POE Isosorbide	Monoester 8:0 n-36	1857.11	1880.1	1896.07	951.543	967.517	642.025	657.999
POE Isosorbide	Monoester 8:0 n-37	1901.13	1924.12	1940.1	973.556	989.53	656.701	672.674
POE Isosorbide	Monoester 8:0 n-38	1945.16	1968.15	1984.12	995.569	1011.54	671.376	687.35
POE Isosorbide	Monoester 8:0 n-39	1989.18	2012.17	2028.15	1017.58	1033.56	686.051	702.025
POE Isosorbide	Monoester 8:0 n-40	2033.21	2056.2	2072.17	1039.6	1055.57	700.727	716.701
POE Isosorbide	Monoester 8:0 n-41	2077.24	2100.23	2116.2	1061.61	1077.58	715.402	731.376
POE Isosorbide	Monoester 8:0 n-42	2121.26	2144.25	2160.23	1083.62	1099.6	730.078	746.051
POE Isosorbide	Monoester 8:0 n-43	2165.29	2188.28	2204.25	1105.63	1121.61	744.753	760.727
POE Isosorbide	Monoester 8:0 n-44	2209.32	2232.31	2248.28	1127.65	1143.62	759.428	775.402
POE Isosorbide	Monoester 8:0 n-45	2253.34	2276.33	2292.31	1149.66	1165.63	774.104	790.078
POE Isosorbide	Monoester 8:0 n-46	2297.37	2320.36	2336.33	1171.67	1187.65	788.779	804.753
POE Isosorbide	Monoester 8:0 n-47	2341.39	2364.38	2380.36	1193.69	1209.66	803.455	819.429
POE Isosorbide	Monoester 8:0 n-48	2385.42	2408.41	2424.38	1215.7	1231.67	818.13	834.104
POE Isosorbide	Monoester 8:0 n-49	2429.45	2452.44	2468.41	1237.71	1253.69	832.805	848.779
POE Isosorbide	Monoester 8:0 n-50	2473.47	2496.46	2512.44	1259.73	1275.7	847.481	863.455
POE Isosorbide	Monoester 8:0 n-51	2517.5	2540.49	2556.46	1281.74	1297.71	862.156	878.13
POE Isosorbide	Monoester 8:0 n-52	2561.53	2584.52	2600.49	1303.75	1319.73	876.832	892.806
POE Isosorbide	Monoester 8:0 n-53	2605.55	2628.54	2644.52	1325.77	1341.74	891.507	907.481
POE Isosorbide	Monoester 8:0 n-54	2649.58	2672.57	2688.54	1347.78	1363.75	906.182	922.156
POE Isosorbide	Monoester 8:0 n-55	2693.6	2716.59	2732.57	1369.79	1385.77	920.858	936.832
POE Isosorbide	Monoester 8:0 n-56	2737.63	2760.62	2776.59	1391.8	1407.78	935.533	951.507
POE Isosorbide	Monoester 8:0 n-57	2781.66	2804.65	2820.62	1413.82	1429.79	950.209	966.183
POE Isosorbide	Monoester 8:0 n-58	2825.68	2848.67	2864.65	1435.83	1451.81	964.884	980.858
POE Isosorbide	Monoester 8:0 n-59	2869.71	2892.7	2908.67	1457.84	1473.82	979.559	995.533
POE Isosorbide	Monoester 8:0 n-60	2913.74	2936.72	2952.7	1479.86	1495.83	994.235	1010.21
POE Isosorbide	Monoester 10:0 n-1	344.22	367.21	383.184	195.1	211.074	137.73	153.704
POE Isosorbide	Monoester 10:0 n-2	388.246	411.236	427.21	217.113	233.087	152.405	168.379
POE Isosorbide	Monoester 10:0 n-3	432.272	455.262	471.236	239.126	255.1	167.081	183.054
POE Isosorbide	Monoester 10:0 n-4	476.299	499.288	515.262	261.139	277.113	181.756	197.73
POE Isosorbide	Monoester 10:0 n-5	520.325	543.315	559.288	283.152	299.126	196.431	212.405
POE Isosorbide	Monoester 10:0 n-6	564.351	587.341	603.315	305.165	321.139	211.107	227.081
POE Isosorbide	Monoester 10:0 n-7	608.377	631.367	647.341	327.178	343.152	225.782	241.756
POE Isosorbide	Monoester 10:0 n-8	652.403	675.393	691.367	349.191	365.165	240.458	256.431
POE Isosorbide	Monoester 10:0 n-9	696.43	719.419	735.393	371.205	387.178	255.133	271.107
POE Isosorbide	Monoester 10:0 n-10	740.456	763.446	779.42	393.218	409.192	269.808	285.782
POE Isosorbide	Monoester 10:0 n-11	784.482	807.472	823.446	415.231	431.205	284.484	300.458
POE Isosorbide	Monoester 10:0 n-12	828.508	851.498	867.472	437.244	453.218	299.159	315.133
POE Isosorbide	Monoester 10:0 n-13	872.534	895.524	911.498	459.257	475.231	313.835	329.809
POE Isosorbide	Monoester 10:0 n-14	916.561	939.55	955.524	481.27	497.244	328.51	344.484
POE Isosorbide	Monoester 10:0 n-15	960.587	983.577	999.551	503.283	519.257	343.185	359.159
POE Isosorbide	Monoester 10:0 n-16	1004.61	1027.6	1043.58	525.296	541.27	357.861	373.835
POE Isosorbide	Monoester 10:0 n-17	1048.64	1071.63	1087.6	547.309	563.283	372.536	388.51
POE Isosorbide	Monoester 10:0 n-18	1092.67	1115.66	1131.63	569.323	585.296	387.212	403.186
POE Isosorbide	Monoester 10:0 n-19	1136.69	1159.68	1175.66	591.336	607.31	401.887	417.861
POE Isosorbide	Monoester 10:0 n-20	1180.72	1203.71	1219.68	613.349	629.323	416.562	432.536
POE Isosorbide	Monoester 10:0 n-21	1224.74	1247.73	1263.71	635.362	651.336	431.238	447.212
POE Isosorbide	Monoester 10:0 n-22	1268.77	1291.76	1307.73	657.375	673.349	445.913	461.887
POE Isosorbide	Monoester 10:0 n-23	1312.8	1335.79	1351.76	679.388	695.362	460.589	476.563
POE Isosorbide	Monoester 10:0 n-24	1356.82	1379.81	1395.79	701.401	717.375	475.264	491.238
POE Isosorbide	Monoester 10:0 n-25	1400.85	1423.84	1439.81	723.414	739.388	489.939	505.913
POE Isosorbide	Monoester 10:0 n-26	1444.88	1467.86	1483.84	745.427	761.401	504.615	520.589
POE Isosorbide	Monoester 10:0 n-27	1488.9	1511.89	1527.87	767.44	783.414	519.29	535.264
POE Isosorbide	Monoester 10:0 n-28	1532.93	1555.92	1571.89	789.454	805.428	533.966	549.94
POE Isosorbide	Monoester 10:0 n-29	1576.95	1599.94	1615.92	811.467	827.441	548.641	564.615
POE Isosorbide	Monoester 10:0 n-30	1620.98	1643.97	1659.94	833.48	849.454	563.316	579.29
POE Isosorbide	Monoester 10:0 n-31	1665.01	1688	1703.97	855.493	871.467	577.992	593.966
POE Isosorbide	Monoester 10:0 n-32	1709.03	1732.02	1748	877.506	893.48	592.667	608.641
POE Isosorbide	Monoester 10:0 n-33	1753.06	1776.05	1792.02	899.519	915.493	607.343	623.317
POE Isosorbide	Monoester 10:0 n-34	1797.08	1820.07	1836.05	921.532	937.506	622.018	637.992
POE Isosorbide	Monoester 10:0 n-35	1841.11	1864.1	1880.07	943.545	959.519	636.693	652.667
POE Isosorbide	Monoester 10:0 n-36	1885.14	1908.13	1924.1	965.558	981.532	651.369	667.343
POE Isosorbide	Monoester 10:0 n-37	1929.16	1952.15	1968.13	987.572	1003.55	666.044	682.018
POE Isosorbide	Monoester 10:0 n-38	1973.19	1996.18	2012.15	1009.58	1025.56	680.72	696.694
POE Isosorbide	Monoester 10:0 n-39	2017.22	2040.21	2056.18	1031.6	1047.57	695.395	711.369
POE Isosorbide	Monoester 10:0 n-40	2061.24	2084.23	2100.21	1053.61	1069.58	710.071	726.044
POE Isosorbide	Monoester 10:0 n-41	2105.27	2128.26	2144.23	1075.62	1091.6	724.746	740.72
POE Isosorbide	Monoester 10:0 n-42	2149.29	2172.28	2188.26	1097.64	1113.61	739.421	755.395
POE Isosorbide	Monoester 10:0 n-43	2193.32	2216.31	2232.28	1119.65	1135.62	754.097	770.071
POE Isosorbide	Monoester 10:0 n-44	2237.35	2260.34	2276.31	1141.66	1157.64	768.772	784.746
POE Isosorbide	Monoester 10:0 n-45	2281.37	2304.36	2320.34	1163.68	1179.65	783.448	799.421
POE Isosorbide	Monoester 10:0 n-46	2325.4	2348.39	2364.36	1185.69	1201.66	798.123	814.097
POE Isosorbide	Monoester 10:0 n-47	2369.43	2392.42	2408.39	1207.7	1223.68	812.798	828.772
POE Isosorbide	Monoester 10:0 n-48	2413.45	2436.44	2452.42	1229.72	1245.69	827.474	843.448
POE Isosorbide	Monoester 10:0 n-49	2457.48	2480.47	2496.44	1251.73	1267.7	842.149	858.123
POE Isosorbide	Monoester 10:0 n-50	2501.5	2524.49	2540.47	1273.74	1289.72	856.825	872.798
POE Isosorbide	Monoester 10:0 n-51	2545.53	2568.52	2584.49	1295.76	1311.73	871.5	887.474
POE Isosorbide	Monoester 10:0 n-52	2589.56	2612.55	2628.52	1317.77	1333.74	886.175	902.149
POE Isosorbide	Monoester 10:0 n-53	2633.58	2656.57	2672.55	1339.78	1355.76	900.851	916.825
POE Isosorbide	Monoester 10:0 n-54	2677.61	2700.6	2716.57	1361.79	1377.77	915.526	931.5
POE Isosorbide	Monoester 10:0 n-55	2721.64	2744.63	2760.6	1383.81	1399.78	930.202	946.176
POE Isosorbide	Monoester 10:0 n-56	2765.66	2788.65	2804.63	1405.82	1421.79	944.877	960.851
POE Isosorbide	Monoester 10:0 n-57	2809.69	2832.68	2848.65	1427.83	1443.81	959.552	975.526
POE Isosorbide	Monoester 10:0 n-58	2853.71	2876.7	2892.68	1449.85	1465.82	974.228	990.202
POE Isosorbide	Monoester 10:0 n-59	2897.74	2920.73	2936.7	1471.86	1487.83	988.903	1004.88
POE Isosorbide	Monoester 10:0 n-60	2941.77	2964.76	2980.73	1493.87	1509.85	1003.58	1019.55
POE Isosorbide	Monoester 12:0 n-1	372.251	395.241	411.215	209.115	225.089	147.073	163.047
POE Isosorbide	Monoester 12:0 n-2	416.277	439.267	455.241	231.128	247.102	161.749	177.723
POE Isosorbide	Monoester 12:0 n-3	460.304	483.293	499.267	253.142	269.116	176.424	192.398
POE Isosorbide	Monoester 12:0 n-4	504.33	527.32	543.294	275.155	291.129	191.1	207.074
POE Isosorbide	Monoester 12:0 n-5	548.356	571.346	587.32	297.168	313.142	205.775	221.749
POE Isosorbide	Monoester 12:0 n-6	592.382	615.372	631.346	319.181	335.155	220.451	236.424
POE Isosorbide	Monoester 12:0 n-7	636.408	659.398	675.372	341.194	357.168	235.126	251.1
POE Isosorbide	Monoester 12:0 n-8	680.435	703.424	719.398	363.207	379.181	249.801	265.775
POE Isosorbide	Monoester 12:0 n-9	724.461	747.451	763.425	385.22	401.194	264.477	280.451
POE Isosorbide	Monoester 12:0 n-10	768.487	791.477	807.451	407.233	423.207	279.152	295.126
POE Isosorbide	Monoester 12:0 n-11	812.513	835.503	851.477	429.246	445.22	293.828	309.801
POE Isosorbide	Monoester 12:0 n-12	856.54	879.529	895.503	451.26	467.233	308.503	324.477
POE Isosorbide	Monoester 12:0 n-13	900.566	923.556	939.529	473.273	489.247	323.178	339.152
POE Isosorbide	Monoester 12:0 n-14	944.592	967.582	983.556	495.286	511.26	337.854	353.828
POE Isosorbide	Monoester 12:0 n-15	988.618	1011.61	1027.58	517.299	533.273	352.529	368.503
POE Isosorbide	Monoester 12:0 n-16	1032.64	1055.63	1071.61	539.312	555.286	367.205	383.179
POE Isosorbide	Monoester 12:0 n-17	1076.67	1099.66	1115.63	561.325	577.299	381.88	397.854
POE Isosorbide	Monoester 12:0 n-18	1120.7	1143.69	1159.66	583.338	599.312	396.555	412.529
POE Isosorbide	Monoester 12:0 n-19	1164.72	1187.71	1203.69	605.351	621.325	411.231	427.205
POE Isosorbide	Monoester 12:0 n-20	1208.75	1231.74	1247.71	627.364	643.338	425.906	441.88
POE Isosorbide	Monoester 12:0 n-21	1252.78	1275.77	1291.74	649.377	665.351	440.582	456.556
POE Isosorbide	Monoester 12:0 n-22	1296.8	1319.79	1335.77	671.391	687.365	455.257	471.231
POE Isosorbide	Monoester 12:0 n-23	1340.83	1363.82	1379.79	693.404	709.378	469.932	485.906
POE Isosorbide	Monoester 12:0 n-24	1384.85	1407.84	1423.82	715.417	731.391	484.608	500.582
POE Isosorbide	Monoester 12:0 n-25	1428.88	1451.87	1467.84	737.43	753.404	499.283	515.257
POE Isosorbide	Monoester 12:0 n-26	1472.91	1495.9	1511.87	759.443	775.417	513.959	529.933
POE Isosorbide	Monoester 12:0 n-27	1516.93	1539.92	1555.9	781.456	797.43	528.634	544.608
POE Isosorbide	Monoester 12:0 n-28	1560.96	1583.95	1599.92	803.469	819.443	543.309	559.283
POE Isosorbide	Monoester 12:0 n-29	1604.99	1627.97	1643.95	825.482	841.456	557.985	573.959
POE Isosorbide	Monoester 12:0 n-30	1649.01	1672	1687.98	847.495	863.469	572.66	588.634
POE Isosorbide	Monoester 12:0 n-31	1693.04	1716.03	1732	869.509	885.482	587.336	603.31
POE Isosorbide	Monoester 12:0 n-32	1737.06	1760.05	1776.03	891.522	907.496	602.011	617.985
POE Isosorbide	Monoester 12:0 n-33	1781.09	1804.08	1820.05	913.535	929.509	616.686	632.66
POE Isosorbide	Monoester 12:0 n-34	1825.12	1848.11	1864.08	935.548	951.522	631.362	647.336
POE Isosorbide	Monoester 12:0 n-35	1869.14	1892.13	1908.11	957.561	973.535	646.037	662.011
POE Isosorbide	Monoester 12:0 n-36	1913.17	1936.16	1952.13	979.574	995.548	660.713	676.687
POE Isosorbide	Monoester 12:0 n-37	1957.19	1980.18	1996.16	1001.59	1017.56	675.388	691.362
POE Isosorbide	Monoester 12:0 n-38	2001.22	2024.21	2040.18	1023.6	1039.57	690.063	706.037
POE Isosorbide	Monoester 12:0 n-39	2045.25	2068.24	2084.21	1045.61	1061.59	704.739	720.713
POE Isosorbide	Monoester 12:0 n-40	2089.27	2112.26	2128.24	1067.63	1083.6	719.414	735.388
POE Isosorbide	Monoester 12:0 n-41	2133.3	2156.29	2172.26	1089.64	1105.61	734.09	750.064
POE Isosorbide	Monoester 12:0 n-42	2177.33	2200.32	2216.29	1111.65	1127.63	748.765	764.739
POE Isosorbide	Monoester 12:0 n-43	2221.35	2244.34	2260.32	1133.67	1149.64	763.44	779.414
POE Isosorbide	Monoester 12:0 n-44	2265.38	2288.37	2304.34	1155.68	1171.65	778.116	794.09
POE Isosorbide	Monoester 12:0 n-45	2309.4	2332.39	2348.37	1177.69	1193.67	792.791	808.765
POE Isosorbide	Monoester 12:0 n-46	2353.43	2376.42	2392.39	1199.71	1215.68	807.467	823.441
POE Isosorbide	Monoester 12:0 n-47	2397.46	2420.45	2436.42	1221.72	1237.69	822.142	838.116
POE Isosorbide	Monoester 12:0 n-48	2441.48	2464.47	2480.45	1243.73	1259.71	836.818	852.791
POE Isosorbide	Monoester 12:0 n-49	2485.51	2508.5	2524.47	1265.74	1281.72	851.493	867.467
POE Isosorbide	Monoester 12:0 n-50	2529.54	2552.53	2568.5	1287.76	1303.73	866.168	882.142
POE Isosorbide	Monoester 12:0 n-51	2573.56	2596.55	2612.53	1309.77	1325.74	880.844	896.818
POE Isosorbide	Monoester 12:0 n-52	2617.59	2640.58	2656.55	1331.78	1347.76	895.519	911.493
POE Isosorbide	Monoester 12:0 n-53	2661.61	2684.6	2700.58	1353.8	1369.77	910.195	926.168
POE Isosorbide	Monoester 12:0 n-54	2705.64	2728.63	2744.6	1375.81	1391.78	924.87	940.844
POE Isosorbide	Monoester 12:0 n-55	2749.67	2772.66	2788.63	1397.82	1413.8	939.545	955.519
POE Isosorbide	Monoester 12:0 n-56	2793.69	2816.68	2832.66	1419.84	1435.81	954.221	970.195
POE Isosorbide	Monoester 12:0 n-57	2837.72	2860.71	2876.68	1441.85	1457.82	968.896	984.87
POE Isosorbide	Monoester 12:0 n-58	2881.75	2904.74	2920.71	1463.86	1479.84	983.572	999.545
POE Isosorbide	Monoester 12:0 n-59	2925.77	2948.76	2964.74	1485.88	1501.85	998.247	1014.22
POE Isosorbide	Monoester 12:0 n-60	2969.8	2992.79	3008.76	1507.89	1523.86	1012.92	1028.9
POE Isosorbide	Monoester 14:0 n-1	400.282	423.272	439.246	223.131	239.105	156.417	172.391
POE Isosorbide	Monoester 14:0 n-2	444.309	467.298	483.272	245.144	261.118	171.093	187.067
POE Isosorbide	Monoester 14:0 n-3	488.335	511.325	527.299	267.157	283.131	185.768	201.742
POE Isosorbide	Monoester 14:0 n-4	532.361	555.351	571.325	289.17	305.144	200.443	216.417
POE Isosorbide	Monoester 14:0 n-5	576.387	599.377	615.351	311.183	327.157	215.119	231.093
POE Isosorbide	Monoester 14:0 n-6	620.414	643.403	659.377	333.197	349.17	229.794	245.768
POE Isosorbide	Monoester 14:0 n-7	664.44	687.43	703.403	355.21	371.184	244.47	260.444
POE Isosorbide	Monoester 14:0 n-8	708.466	731.456	747.43	377.223	393.197	259.145	275.119
POE Isosorbide	Monoester 14:0 n-9	752.492	775.482	791.456	399.236	415.21	273.82	289.794
POE Isosorbide	Monoester 14:0 n-10	796.518	819.508	835.482	421.249	437.223	288.496	304.47
POE Isosorbide	Monoester 14:0 n-11	840.545	863.534	879.508	443.262	459.236	303.171	319.145
POE Isosorbide	Monoester 14:0 n-12	884.571	907.561	923.535	465.275	481.249	317.847	333.821
POE Isosorbide	Monoester 14:0 n-13	928.597	951.587	967.561	487.288	503.262	332.522	348.496
POE Isosorbide	Monoester 14:0 n-14	972.623	995.613	1011.59	509.301	525.275	347.198	363.171
POE Isosorbide	Monoester 14:0 n-15	1016.65	1039.64	1055.61	531.314	547.288	361.873	377.847
POE Isosorbide	Monoester 14:0 n-16	1060.68	1083.67	1099.64	553.328	569.302	376.548	392.522
POE Isosorbide	Monoester 14:0 n-17	1104.7	1127.69	1143.67	575.341	591.315	391.224	407.198
POE Isosorbide	Monoester 14:0 n-18	1148.73	1171.72	1187.69	597.354	613.328	405.899	421.873
POE Isosorbide	Monoester 14:0 n-19	1192.75	1215.74	1231.72	619.367	635.341	420.575	436.548
POE Isosorbide	Monoester 14:0 n-20	1236.78	1259.77	1275.74	641.38	657.354	435.25	451.224
POE Isosorbide	Monoester 14:0 n-21	1280.81	1303.8	1319.77	663.393	679.367	449.925	465.899
POE Isosorbide	Monoester 14:0 n-22	1324.83	1347.82	1363.8	685.406	701.38	464.601	480.575
POE Isosorbide	Monoester 14:0 n-23	1368.86	1391.85	1407.82	707.419	723.393	479.276	495.25
POE Isosorbide	Monoester 14:0 n-24	1412.89	1435.88	1451.85	729.432	745.406	493.952	509.926
POE Isosorbide	Monoester 14:0 n-25	1456.91	1479.9	1495.88	751.446	767.42	508.627	524.601
POE Isosorbide	Monoester 14:0 n-26	1500.94	1523.93	1539.9	773.459	789.433	523.302	539.276
POE Isosorbide	Monoester 14:0 n-27	1544.96	1567.95	1583.93	795.472	811.446	537.978	553.952
POE Isosorbide	Monoester 14:0 n-28	1588.99	1611.98	1627.95	817.485	833.459	552.653	568.627
POE Isosorbide	Monoester 14:0 n-29	1633.02	1656.01	1671.98	839.498	855.472	567.329	583.303
POE Isosorbide	Monoester 14:0 n-30	1677.04	1700.03	1716.01	861.511	877.485	582.004	597.978
POE Isosorbide	Monoester 14:0 n-31	1721.07	1744.06	1760.03	883.524	899.498	596.679	612.653
POE Isosorbide	Monoester 14:0 n-32	1765.1	1788.08	1804.06	905.537	921.511	611.355	627.329
POE Isosorbide	Monoester 14:0 n-33	1809.12	1832.11	1848.09	927.55	943.524	626.03	642.004
POE Isosorbide	Monoester 14:0 n-34	1853.15	1876.14	1892.11	949.564	965.537	640.706	656.68
POE Isosorbide	Monoester 14:0 n-35	1897.17	1920.16	1936.14	971.577	987.551	655.381	671.355
POE Isosorbide	Monoester 14:0 n-36	1941.2	1964.19	1980.16	993.59	1009.56	670.056	686.03
POE Isosorbide	Monoester 14:0 n-37	1985.23	2008.22	2024.19	1015.6	1031.58	684.732	700.706
POE Isosorbide	Monoester 14:0 n-38	2029.25	2052.24	2068.22	1037.62	1053.59	699.407	715.381
POE Isosorbide	Monoester 14:0 n-39	2073.28	2096.27	2112.24	1059.63	1075.6	714.083	730.057
POE Isosorbide	Monoester 14:0 n-40	2117.3	2140.29	2156.27	1081.64	1097.62	728.758	744.732
POE Isosorbide	Monoester 14:0 n-41	2161.33	2184.32	2200.29	1103.66	1119.63	743.433	759.407
POE Isosorbide	Monoester 14:0 n-42	2205.36	2228.35	2244.32	1125.67	1141.64	758.109	774.083
POE Isosorbide	Monoester 14:0 n-43	2249.38	2272.37	2288.35	1147.68	1163.66	772.784	788.758
POE Isosorbide	Monoester 14:0 n-44	2293.41	2316.4	2332.37	1169.69	1185.67	787.46	803.434
POE Isosorbide	Monoester 14:0 n-45	2337.44	2360.43	2376.4	1191.71	1207.68	802.135	818.109
POE Isosorbide	Monoester 14:0 n-46	2381.46	2404.45	2420.43	1213.72	1229.69	816.81	832.784
POE Isosorbide	Monoester 14:0 n-47	2425.49	2448.48	2464.45	1235.73	1251.71	831.486	847.46
POE Isosorbide	Monoester 14:0 n-48	2469.51	2492.5	2508.48	1257.75	1273.72	846.161	862.135
POE Isosorbide	Monoester 14:0 n-49	2513.54	2536.53	2552.5	1279.76	1295.73	860.837	876.811
POE Isosorbide	Monoester 14:0 n-50	2557.57	2580.56	2596.53	1301.77	1317.75	875.512	891.486
POE Isosorbide	Monoester 14:0 n-51	2601.59	2624.58	2640.56	1323.79	1339.76	890.187	906.161
POE Isosorbide	Monoester 14:0 n-52	2645.62	2668.61	2684.58	1345.8	1361.77	904.863	920.837
POE Isosorbide	Monoester 14:0 n-53	2689.65	2712.64	2728.61	1367.81	1383.79	919.538	935.512
POE Isosorbide	Monoester 14:0 n-54	2733.67	2756.66	2772.64	1389.83	1405.8	934.214	950.188
POE Isosorbide	Monoester 14:0 n-55	2777.7	2800.69	2816.66	1411.84	1427.81	948.889	964.863
POE Isosorbide	Monoester 14:0 n-56	2821.72	2844.71	2860.69	1433.85	1449.83	963.565	979.538
POE Isosorbide	Monoester 14:0 n-57	2865.75	2888.74	2904.71	1455.86	1471.84	978.24	994.214
POE Isosorbide	Monoester 14:0 n-58	2909.78	2932.77	2948.74	1477.88	1493.85	992.915	1008.89
POE Isosorbide	Monoester 14:0 n-59	2953.8	2976.79	2992.77	1499.89	1515.87	1007.59	1023.56
POE Isosorbide	Monoester 14:0 n-60	2997.83	3020.82	3036.79	1521.9	1537.88	1022.27	1038.24
POE Isosorbide	Monoester 16:0 n-1	428.314	451.304	467.277	237.147	253.121	165.761	181.735
POE Isosorbide	Monoester 16:0 n-2	472.34	495.33	511.304	259.16	275.134	180.436	196.41
POE Isosorbide	Monoester 16:0 n-3	516.366	539.356	555.33	281.173	297.147	195.112	211.086
POE Isosorbide	Monoester 16:0 n-4	560.392	583.382	599.356	303.186	319.16	209.787	225.761
POE Isosorbide	Monoester 16:0 n-5	604.419	627.408	643.382	325.199	341.173	224.463	240.437
POE Isosorbide	Monoester 16:0 n-6	648.445	671.435	687.409	347.212	363.186	239.138	255.112
POE Isosorbide	Monoester 16:0 n-7	692.471	715.461	731.435	369.225	385.199	253.813	269.787
POE Isosorbide	Monoester 16:0 n-8	736.497	759.487	775.461	391.238	407.212	268.489	284.463
POE Isosorbide	Monoester 16:0 n-9	780.523	803.513	819.487	413.252	429.225	283.164	299.138
POE Isosorbide	Monoester 16:0 n-10	824.55	847.539	863.513	435.265	451.239	297.84	313.814
POE Isosorbide	Monoester 16:0 n-11	868.576	891.566	907.54	457.278	473.252	312.515	328.489
POE Isosorbide	Monoester 16:0 n-12	912.602	935.592	951.566	479.291	495.265	327.19	343.164
POE Isosorbide	Monoester 16:0 n-13	956.628	979.618	995.592	501.304	517.278	341.866	357.84
POE Isosorbide	Monoester 16:0 n-14	1000.65	1023.64	1039.62	523.317	539.291	356.541	372.515
POE Isosorbide	Monoester 16:0 n-15	1044.68	1067.67	1083.64	545.33	561.304	371.217	387.191
POE Isosorbide	Monoester 16:0 n-16	1088.71	1111.7	1127.67	567.343	583.317	385.892	401.866
POE Isosorbide	Monoester 16:0 n-17	1132.73	1155.72	1171.7	589.356	605.33	400.567	416.541
POE Isosorbide	Monoester 16:0 n-18	1176.76	1199.75	1215.72	611.369	627.343	415.243	431.217
POE Isosorbide	Monoester 16:0 n-19	1220.79	1243.78	1259.75	633.383	649.357	429.918	445.892
POE Isosorbide	Monoester 16:0 n-20	1264.81	1287.8	1303.78	655.396	671.37	444.594	460.568
POE Isosorbide	Monoester 16:0 n-21	1308.84	1331.83	1347.8	677.409	693.383	459.269	475.243
POE Isosorbide	Monoester 16:0 n-22	1352.86	1375.85	1391.83	699.422	715.396	473.945	489.918
POE Isosorbide	Monoester 16:0 n-23	1396.89	1419.88	1435.85	721.435	737.409	488.62	504.594
POE Isosorbide	Monoester 16:0 n-24	1440.92	1463.91	1479.88	743.448	759.422	503.295	519.269
POE Isosorbide	Monoester 16:0 n-25	1484.94	1507.93	1523.91	765.461	781.435	517.971	533.945
POE Isosorbide	Monoester 16:0 n-26	1528.97	1551.96	1567.93	787.474	803.448	532.646	548.62
POE Isosorbide	Monoester 16:0 n-27	1573	1595.99	1611.96	809.487	825.461	547.322	563.295
POE Isosorbide	Monoester 16:0 n-28	1617.02	1640.01	1655.99	831.501	847.474	561.997	577.971
POE Isosorbide	Monoester 16:0 n-29	1661.05	1684.04	1700.01	853.514	869.488	576.672	592.646
POE Isosorbide	Monoester 16:0 n-30	1705.07	1728.06	1744.04	875.527	891.501	591.348	607.322
POE Isosorbide	Monoester 16:0 n-31	1749.1	1772.09	1788.06	897.54	913.514	606.023	621.997
POE Isosorbide	Monoester 16:0 n-32	1793.13	1816.12	1832.09	919.553	935.527	620.699	636.673
POE Isosorbide	Monoester 16:0 n-33	1837.15	1860.14	1876.12	941.566	957.54	635.374	651.348
POE Isosorbide	Monoester 16:0 n-34	1881.18	1904.17	1920.14	963.579	979.553	650.049	666.023
POE Isosorbide	Monoester 16:0 n-35	1925.21	1948.19	1964.17	985.592	1001.57	664.725	680.699
POE Isosorbide	Monoester 16:0 n-36	1969.23	1992.22	2008.19	1007.61	1023.58	679.4	695.374
POE Isosorbide	Monoester 16:0 n-37	2013.26	2036.25	2052.22	1029.62	1045.59	694.076	710.05
POE Isosorbide	Monoester 16:0 n-38	2057.28	2080.27	2096.25	1051.63	1067.61	708.751	724.725
POE Isosorbide	Monoester 16:0 n-39	2101.31	2124.3	2140.27	1073.64	1089.62	723.426	739.4
POE Isosorbide	Monoester 16:0 n-40	2145.34	2168.33	2184.3	1095.66	1111.63	738.102	754.076
POE Isosorbide	Monoester 16:0 n-41	2189.36	2212.35	2228.33	1117.67	1133.64	752.777	768.751
POE Isosorbide	Monoester 16:0 n-42	2233.39	2256.38	2272.35	1139.68	1155.66	767.453	783.427
POE Isosorbide	Monoester 16:0 n-43	2277.41	2300.4	2316.38	1161.7	1177.67	782.128	798.102
POE Isosorbide	Monoester 16:0 n-44	2321.44	2344.43	2360.4	1183.71	1199.68	796.803	812.777
POE Isosorbide	Monoester 16:0 n-45	2365.47	2388.46	2404.43	1205.72	1221.7	811.479	827.453
POE Isosorbide	Monoester 16:0 n-46	2409.49	2432.48	2448.46	1227.74	1243.71	826.154	842.128
POE Isosorbide	Monoester 16:0 n-47	2453.52	2476.51	2492.48	1249.75	1265.72	840.83	856.804
POE Isosorbide	Monoester 16:0 n-48	2497.55	2520.54	2536.51	1271.76	1287.74	855.505	871.479
POE Isosorbide	Monoester 16:0 n-49	2541.57	2564.56	2580.54	1293.78	1309.75	870.18	886.154
POE Isosorbide	Monoester 16:0 n-50	2585.6	2608.59	2624.56	1315.79	1331.76	884.856	900.83
POE Isosorbide	Monoester 16:0 n-51	2629.62	2652.61	2668.59	1337.8	1353.78	899.531	915.505
POE Isosorbide	Monoester 16:0 n-52	2673.65	2696.64	2712.61	1359.82	1375.79	914.207	930.181
POE Isosorbide	Monoester 16:0 n-53	2717.68	2740.67	2756.64	1381.83	1397.8	928.882	944.856
POE Isosorbide	Monoester 16:0 n-54	2761.7	2784.69	2800.67	1403.84	1419.82	943.557	959.531
POE Isosorbide	Monoester 16:0 n-55	2805.73	2828.72	2844.69	1425.85	1441.83	958.233	974.207
POE Isosorbide	Monoester 16:0 n-56	2849.76	2872.75	2888.72	1447.87	1463.84	972.908	988.882
POE Isosorbide	Monoester 16:0 n-57	2893.78	2916.77	2932.75	1469.88	1485.85	987.584	1003.56
POE Isosorbide	Monoester 16:0 n-58	2937.81	2960.8	2976.77	1491.89	1507.87	1002.26	1018.23
POE Isosorbide	Monoester 16:0 n-59	2981.83	3004.82	3020.8	1513.91	1529.88	1016.93	1032.91
POE Isosorbide	Monoester 16:0 n-60	3025.86	3048.85	3064.82	1535.92	1551.89	1031.61	1047.58
POE Isosorbide	Monoester 18:2 n-1	452.314	475.304	491.277	249.147	265.121	173.761	189.735
POE Isosorbide	Monoester 18:2 n-2	496.34	519.33	535.304	271.16	287.134	188.436	204.41
POE Isosorbide	Monoester 18:2 n-3	540.366	563.356	579.33	293.173	309.147	203.112	219.086
POE Isosorbide	Monoester 18:2 n-4	584.392	607.382	623.356	315.186	331.16	217.787	233.761
POE Isosorbide	Monoester 18:2 n-5	628.419	651.408	667.382	337.199	353.173	232.463	248.437
POE Isosorbide	Monoester 18:2 n-6	672.445	695.435	711.409	359.212	375.186	247.138	263.112
POE Isosorbide	Monoester 18:2 n-7	716.471	739.461	755.435	381.225	397.199	261.813	277.787
POE Isosorbide	Monoester 18:2 n-8	760.497	783.487	799.461	403.238	419.212	276.489	292.463
POE Isosorbide	Monoester 18:2 n-9	804.523	827.513	843.487	425.252	441.225	291.164	307.138
POE Isosorbide	Monoester 18:2 n-10	848.55	871.539	887.513	447.265	463.239	305.84	321.814
POE Isosorbide	Monoester 18:2 n-11	892.576	915.566	931.54	469.278	485.252	320.515	336.489
POE Isosorbide	Monoester 18:2 n-12	936.602	959.592	975.566	491.291	507.265	335.19	351.164
POE Isosorbide	Monoester 18:2 n-13	980.628	1003.62	1019.59	513.304	529.278	349.866	365.84
POE Isosorbide	Monoester 18:2 n-14	1024.65	1047.64	1063.62	535.317	551.291	364.541	380.515
POE Isosorbide	Monoester 18:2 n-15	1068.68	1091.67	1107.64	557.33	573.304	379.217	395.191
POE Isosorbide	Monoester 18:2 n-16	1112.71	1135.7	1151.67	579.343	595.317	393.892	409.866
POE Isosorbide	Monoester 18:2 n-17	1156.73	1179.72	1195.7	601.356	617.33	408.567	424.541
POE Isosorbide	Monoester 18:2 n-18	1200.76	1223.75	1239.72	623.369	639.343	423.243	439.217
POE Isosorbide	Monoester 18:2 n-19	1244.79	1267.78	1283.75	645.383	661.357	437.918	453.892
POE Isosorbide	Monoester 18:2 n-20	1288.81	1311.8	1327.78	667.396	683.37	452.594	468.568
POE Isosorbide	Monoester 18:2 n-21	1332.84	1355.83	1371.8	689.409	705.383	467.269	483.243
POE Isosorbide	Monoester 18:2 n-22	1376.86	1399.85	1415.83	711.422	727.396	481.945	497.918
POE Isosorbide	Monoester 18:2 n-23	1420.89	1443.88	1459.85	733.435	749.409	496.62	512.594
POE Isosorbide	Monoester 18:2 n-24	1464.92	1487.91	1503.88	755.448	771.422	511.295	527.269
POE Isosorbide	Monoester 18:2 n-25	1508.94	1531.93	1547.91	777.461	793.435	525.971	541.945
POE Isosorbide	Monoester 18:2 n-26	1552.97	1575.96	1591.93	799.474	815.448	540.646	556.62
POE Isosorbide	Monoester 18:2 n-27	1597	1619.99	1635.96	821.487	837.461	555.322	571.295
POE Isosorbide	Monoester 18:2 n-28	1641.02	1664.01	1679.99	843.501	859.474	569.997	585.971
POE Isosorbide	Monoester 18:2 n-29	1685.05	1708.04	1724.01	865.514	881.488	584.672	600.646
POE Isosorbide	Monoester 18:2 n-30	1729.07	1752.06	1768.04	887.527	903.501	599.348	615.322
POE Isosorbide	Monoester 18:2 n-31	1773.1	1796.09	1812.06	909.54	925.514	614.023	629.997
POE Isosorbide	Monoester 18:2 n-32	1817.13	1840.12	1856.09	931.553	947.527	628.699	644.673
POE Isosorbide	Monoester 18:2 n-33	1861.15	1884.14	1900.12	953.566	969.54	643.374	659.348
POE Isosorbide	Monoester 18:2 n-34	1905.18	1928.17	1944.14	975.579	991.553	658.049	674.023
POE Isosorbide	Monoester 18:2 n-35	1949.21	1972.19	1988.17	997.592	1013.57	672.725	688.699
POE Isosorbide	Monoester 18:2 n-36	1993.23	2016.22	2032.19	1019.61	1035.58	687.4	703.374
POE Isosorbide	Monoester 18:2 n-37	2037.26	2060.25	2076.22	1041.62	1057.59	702.076	718.05
POE Isosorbide	Monoester 18:2 n-38	2081.28	2104.27	2120.25	1063.63	1079.61	716.751	732.725
POE Isosorbide	Monoester 18:2 n-39	2125.31	2148.3	2164.27	1085.64	1101.62	731.426	747.4
POE Isosorbide	Monoester 18:2 n-40	2169.34	2192.33	2208.3	1107.66	1123.63	746.102	762.076
POE Isosorbide	Monoester 18:2 n-41	2213.36	2236.35	2252.33	1129.67	1145.64	760.777	776.751
POE Isosorbide	Monoester 18:2 n-42	2257.39	2280.38	2296.35	1151.68	1167.66	775.453	791.427
POE Isosorbide	Monoester 18:2 n-43	2301.41	2324.4	2340.38	1173.7	1189.67	790.128	806.102
POE Isosorbide	Monoester 18:2 n-44	2345.44	2368.43	2384.4	1195.71	1211.68	804.803	820.777
POE Isosorbide	Monoester 18:2 n-45	2389.47	2412.46	2428.43	1217.72	1233.7	819.479	835.453
POE Isosorbide	Monoester 18:2 n-46	2433.49	2456.48	2472.46	1239.74	1255.71	834.154	850.128
POE Isosorbide	Monoester 18:2 n-47	2477.52	2500.51	2516.48	1261.75	1277.72	848.83	864.804
POE Isosorbide	Monoester 18:2 n-48	2521.55	2544.54	2560.51	1283.76	1299.74	863.505	879.479
POE Isosorbide	Monoester 18:2 n-49	2565.57	2588.56	2604.54	1305.78	1321.75	878.18	894.154
POE Isosorbide	Monoester 18:2 n-50	2609.6	2632.59	2648.56	1327.79	1343.76	892.856	908.83
POE Isosorbide	Monoester 18:2 n-51	2653.62	2676.61	2692.59	1349.8	1365.78	907.531	923.505
POE Isosorbide	Monoester 18:2 n-52	2697.65	2720.64	2736.61	1371.82	1387.79	922.207	938.181
POE Isosorbide	Monoester 18:2 n-53	2741.68	2764.67	2780.64	1393.83	1409.8	936.882	952.856
POE Isosorbide	Monoester 18:2 n-54	2785.7	2808.69	2824.67	1415.84	1431.82	951.557	967.531
POE Isosorbide	Monoester 18:2 n-55	2829.73	2852.72	2868.69	1437.85	1453.83	966.233	982.207
POE Isosorbide	Monoester 18:2 n-56	2873.76	2896.75	2912.72	1459.87	1475.84	980.908	996.882
POE Isosorbide	Monoester 18:2 n-57	2917.78	2940.77	2956.75	1481.88	1497.85	995.584	1011.56
POE Isosorbide	Monoester 18:2 n-58	2961.81	2984.8	3000.77	1503.89	1519.87	1010.26	1026.23
POE Isosorbide	Monoester 18:2 n-59	3005.83	3028.82	3044.8	1525.91	1541.88	1024.93	1040.91
POE Isosorbide	Monoester 18:2 n-60	3049.86	3072.85	3088.82	1547.92	1563.89	1039.61	1055.58
POE Isosorbide	Monoester 18:1 n-1	454.329	477.319	493.293	250.154	266.128	174.433	190.407
POE Isosorbide	Monoester 18:1 n-2	498.356	521.345	537.319	272.168	288.142	189.108	205.082
POE Isosorbide	Monoester 18:1 n-3	542.382	565.372	581.346	294.181	310.155	203.784	219.758
POE Isosorbide	Monoester 18:1 n-4	586.408	609.398	625.372	316.194	332.168	218.459	234.433
POE Isosorbide	Monoester 18:1 n-5	630.434	653.424	669.398	338.207	354.181	233.135	249.108
POE Isosorbide	Monoester 18:1 n-6	674.46	697.45	713.424	360.22	376.194	247.81	263.784
POE Isosorbide	Monoester 18:1 n-7	718.487	741.476	757.45	382.233	398.207	262.485	278.459
POE Isosorbide	Monoester 18:1 n-8	762.513	785.503	801.477	404.246	420.22	277.161	293.135
POE Isosorbide	Monoester 18:1 n-9	806.539	829.529	845.503	426.259	442.233	291.836	307.81
POE Isosorbide	Monoester 18:1 n-10	850.565	873.555	889.529	448.272	464.246	306.512	322.485
POE Isosorbide	Monoester 18:1 n-11	894.592	917.581	933.555	470.286	486.259	321.187	337.161
POE Isosorbide	Monoester 18:1 n-12	938.618	961.608	977.581	492.299	508.273	335.862	351.836
POE Isosorbide	Monoester 18:1 n-13	982.644	1005.63	1021.61	514.312	530.286	350.538	366.512
POE Isosorbide	Monoester 18:1 n-14	1026.67	1049.66	1065.63	536.325	552.299	365.213	381.187
POE Isosorbide	Monoester 18:1 n-15	1070.7	1093.69	1109.66	558.338	574.312	379.889	395.863
POE Isosorbide	Monoester 18:1 n-16	1114.72	1137.71	1153.69	580.351	596.325	394.564	410.538
POE Isosorbide	Monoester 18:1 n-17	1158.75	1181.74	1197.71	602.364	618.338	409.239	425.213
POE Isosorbide	Monoester 18:1 n-18	1202.78	1225.76	1241.74	624.377	640.351	423.915	439.889
POE Isosorbide	Monoester 18:1 n-19	1246.8	1269.79	1285.76	646.39	662.364	438.59	454.564
POE Isosorbide	Monoester 18:1 n-20	1290.83	1313.82	1329.79	668.404	684.377	453.266	469.24
POE Isosorbide	Monoester 18:1 n-21	1334.85	1357.84	1373.82	690.417	706.391	467.941	483.915
POE Isosorbide	Monoester 18:1 n-22	1378.88	1401.87	1417.84	712.43	728.404	482.616	498.59
POE Isosorbide	Monoester 18:1 n-23	1422.91	1445.9	1461.87	734.443	750.417	497.292	513.266
POE Isosorbide	Monoester 18:1 n-24	1466.93	1489.92	1505.9	756.456	772.43	511.967	527.941
POE Isosorbide	Monoester 18:1 n-25	1510.96	1533.95	1549.92	778.469	794.443	526.643	542.617
POE Isosorbide	Monoester 18:1 n-26	1554.98	1577.97	1593.95	800.482	816.456	541.318	557.292
POE Isosorbide	Monoester 18:1 n-27	1599.01	1622	1637.97	822.495	838.469	555.993	571.967
POE Isosorbide	Monoester 18:1 n-28	1643.04	1666.03	1682	844.508	860.482	570.669	586.643
POE Isosorbide	Monoester 18:1 n-29	1687.06	1710.05	1726.03	866.521	882.495	585.344	601.318
POE Isosorbide	Monoester 18:1 n-30	1731.09	1754.08	1770.05	888.535	904.509	600.02	615.994
POE Isosorbide	Monoester 18:1 n-31	1775.12	1798.11	1814.08	910.548	926.522	614.695	630.669
POE Isosorbide	Monoester 18:1 n-32	1819.14	1842.13	1858.11	932.561	948.535	629.37	645.344
POE Isosorbide	Monoester 18:1 n-33	1863.17	1886.16	1902.13	954.574	970.548	644.046	660.02
POE Isosorbide	Monoester 18:1 n-34	1907.19	1930.18	1946.16	976.587	992.561	658.721	674.695
POE Isosorbide	Monoester 18:1 n-35	1951.22	1974.21	1990.18	998.6	1014.57	673.397	689.371
POE Isosorbide	Monoester 18:1 n-36	1995.25	2018.24	2034.21	1020.61	1036.59	688.072	704.046
POE Isosorbide	Monoester 18:1 n-37	2039.27	2062.26	2078.24	1042.63	1058.6	702.747	718.721
POE Isosorbide	Monoester 18:1 n-38	2083.3	2106.29	2122.26	1064.64	1080.61	717.423	733.397
POE Isosorbide	Monoester 18:1 n-39	2127.33	2150.32	2166.29	1086.65	1102.63	732.098	748.072
POE Isosorbide	Monoester 18:1 n-40	2171.35	2194.34	2210.32	1108.67	1124.64	746.774	762.748
POE Isosorbide	Monoester 18:1 n-41	2215.38	2238.37	2254.34	1130.68	1146.65	761.449	777.423
POE Isosorbide	Monoester 18:1 n-42	2259.4	2282.39	2298.37	1152.69	1168.67	776.124	792.098
POE Isosorbide	Monoester 18:1 n-43	2303.43	2326.42	2342.39	1174.7	1190.68	790.8	806.774
POE Isosorbide	Monoester 18:1 n-44	2347.46	2370.45	2386.42	1196.72	1212.69	805.475	821.449
POE Isosorbide	Monoester 18:1 n-45	2391.48	2414.47	2430.45	1218.73	1234.71	820.151	836.125
POE Isosorbide	Monoester 18:1 n-46	2435.51	2458.5	2474.47	1240.74	1256.72	834.826	850.8
POE Isosorbide	Monoester 18:1 n-47	2479.54	2502.53	2518.5	1262.76	1278.73	849.502	865.475
POE Isosorbide	Monoester 18:1 n-48	2523.56	2546.55	2562.53	1284.77	1300.74	864.177	880.151
POE Isosorbide	Monoester 18:1 n-49	2567.59	2590.58	2606.55	1306.78	1322.76	878.852	894.826
POE Isosorbide	Monoester 18:1 n-50	2611.61	2634.6	2650.58	1328.8	1344.77	893.528	909.502
POE Isosorbide	Monoester 18:1 n-51	2655.64	2678.63	2694.6	1350.81	1366.78	908.203	924.177
POE Isosorbide	Monoester 18:1 n-52	2699.67	2722.66	2738.63	1372.82	1388.8	922.879	938.852
POE Isosorbide	Monoester 18:1 n-53	2743.69	2766.68	2782.66	1394.84	1410.81	937.554	953.528
POE Isosorbide	Monoester 18:1 n-54	2787.72	2810.71	2826.68	1416.85	1432.82	952.229	968.203
POE Isosorbide	Monoester 18:1 n-55	2831.74	2854.73	2870.71	1438.86	1454.84	966.905	982.879
POE Isosorbide	Monoester 18:1 n-56	2875.77	2898.76	2914.73	1460.88	1476.85	981.58	997.554
POE Isosorbide	Monoester 18:1 n-57	2919.8	2942.79	2958.76	1482.89	1498.86	996.256	1012.23
POE Isosorbide	Monoester 18:1 n-58	2963.82	2986.81	3002.79	1504.9	1520.88	1010.93	1026.9
POE Isosorbide	Monoester 18:1 n-59	3007.85	3030.84	3046.81	1526.91	1542.89	1025.61	1041.58
POE Isosorbide	Monoester 18:1 n-60	3051.88	3074.87	3090.84	1548.93	1564.9	1040.28	1056.26
POE Isosorbide	Monoester 18:0 n-1	456.345	479.335	495.309	251.162	267.136	175.105	191.079
POE Isosorbide	Monoester 18:0 n-2	500.371	523.361	539.335	273.175	289.149	189.78	205.754
POE Isosorbide	Monoester 18:0 n-3	544.398	567.387	583.361	295.189	311.162	204.456	220.43
POE Isosorbide	Monoester 18:0 n-4	588.424	611.413	627.387	317.202	333.176	219.131	235.105
POE Isosorbide	Monoester 18:0 n-5	632.45	655.44	671.414	339.215	355.189	233.806	249.78
POE Isosorbide	Monoester 18:0 n-6	676.476	699.466	715.44	361.228	377.202	248.482	264.456
POE Isosorbide	Monoester 18:0 n-7	720.502	743.492	759.466	383.241	399.215	263.157	279.131
POE Isosorbide	Monoester 18:0 n-8	764.529	787.518	803.492	405.254	421.228	277.833	293.807
POE Isosorbide	Monoester 18:0 n-9	808.555	831.545	847.518	427.267	443.241	292.508	308.482
POE Isosorbide	Monoester 18:0 n-10	852.581	875.571	891.545	449.28	465.254	307.183	323.157
POE Isosorbide	Monoester 18:0 n-11	896.607	919.597	935.571	471.293	487.267	321.859	337.833
POE Isosorbide	Monoester 18:0 n-12	940.633	963.623	979.597	493.306	509.28	336.534	352.508
POE Isosorbide	Monoester 18:0 n-13	984.66	1007.65	1023.62	515.32	531.294	351.21	367.184
POE Isosorbide	Monoester 18:0 n-14	1028.69	1051.68	1067.65	537.333	553.307	365.885	381.859
POE Isosorbide	Monoester 18:0 n-15	1072.71	1095.7	1111.68	559.346	575.32	380.56	396.534
POE Isosorbide	Monoester 18:0 n-16	1116.74	1139.73	1155.7	581.359	597.333	395.236	411.21
POE Isosorbide	Monoester 18:0 n-17	1160.76	1183.75	1199.73	603.372	619.346	409.911	425.885
POE Isosorbide	Monoester 18:0 n-18	1204.79	1227.78	1243.75	625.385	641.359	424.587	440.561
POE Isosorbide	Monoester 18:0 n-19	1248.82	1271.81	1287.78	647.398	663.372	439.262	455.236
POE Isosorbide	Monoester 18:0 n-20	1292.84	1315.83	1331.81	669.411	685.385	453.937	469.911
POE Isosorbide	Monoester 18:0 n-21	1336.87	1359.86	1375.83	691.424	707.398	468.613	484.587
POE Isosorbide	Monoester 18:0 n-22	1380.9	1403.89	1419.86	713.438	729.411	483.288	499.262
POE Isosorbide	Monoester 18:0 n-23	1424.92	1447.91	1463.89	735.451	751.425	497.964	513.938
POE Isosorbide	Monoester 18:0 n-24	1468.95	1491.94	1507.91	757.464	773.438	512.639	528.613
POE Isosorbide	Monoester 18:0 n-25	1512.97	1535.96	1551.94	779.477	795.451	527.314	543.288
POE Isosorbide	Monoester 18:0 n-26	1557	1579.99	1595.96	801.49	817.464	541.99	557.964
POE Isosorbide	Monoester 18:0 n-27	1601.03	1624.02	1639.99	823.503	839.477	556.665	572.639
POE Isosorbide	Monoester 18:0 n-28	1645.05	1668.04	1684.02	845.516	861.49	571.341	587.315
POE Isosorbide	Monoester 18:0 n-29	1689.08	1712.07	1728.04	867.529	883.503	586.016	601.99
POE Isosorbide	Monoester 18:0 n-30	1733.11	1756.1	1772.07	889.542	905.516	600.692	616.665
POE Isosorbide	Monoester 18:0 n-31	1777.13	1800.12	1816.1	911.556	927.529	615.367	631.341
POE Isosorbide	Monoester 18:0 n-32	1821.16	1844.15	1860.12	933.569	949.543	630.042	646.016
POE Isosorbide	Monoester 18:0 n-33	1865.18	1888.17	1904.15	955.582	971.556	644.718	660.692
POE Isosorbide	Monoester 18:0 n-34	1909.21	1932.2	1948.17	977.595	993.569	659.393	675.367
POE Isosorbide	Monoester 18:0 n-35	1953.24	1976.23	1992.2	999.608	1015.58	674.069	690.042
POE Isosorbide	Monoester 18:0 n-36	1997.26	2020.25	2036.23	1021.62	1037.59	688.744	704.718
POE Isosorbide	Monoester 18:0 n-37	2041.29	2064.28	2080.25	1043.63	1059.61	703.419	719.393
POE Isosorbide	Monoester 18:0 n-38	2085.31	2108.3	2124.28	1065.65	1081.62	718.095	734.069
POE Isosorbide	Monoester 18:0 n-39	2129.34	2152.33	2168.3	1087.66	1103.63	732.77	748.744
POE Isosorbide	Monoester 18:0 n-40	2173.37	2196.36	2212.33	1109.67	1125.65	747.446	763.42
POE Isosorbide	Monoester 18:0 n-41	2217.39	2240.38	2256.36	1131.69	1147.66	762.121	778.095
POE Isosorbide	Monoester 18:0 n-42	2261.42	2284.41	2300.38	1153.7	1169.67	776.796	792.77
POE Isosorbide	Monoester 18:0 n-43	2305.45	2328.44	2344.41	1175.71	1191.69	791.472	807.446
POE Isosorbide	Monoester 18:0 n-44	2349.47	2372.46	2388.44	1197.73	1213.7	806.147	822.121
POE Isosorbide	Monoester 18:0 n-45	2393.5	2416.49	2432.46	1219.74	1235.71	820.823	836.797
POE Isosorbide	Monoester 18:0 n-46	2437.52	2460.51	2476.49	1241.75	1257.73	835.498	851.472
POE Isosorbide	Monoester 18:0 n-47	2481.55	2504.54	2520.51	1263.77	1279.74	850.173	866.147
POE Isosorbide	Monoester 18:0 n-48	2525.58	2548.57	2564.54	1285.78	1301.75	864.849	880.823
POE Isosorbide	Monoester 18:0 n-49	2569.6	2592.59	2608.57	1307.79	1323.77	879.524	895.498
POE Isosorbide	Monoester 18:0 n-50	2613.63	2636.62	2652.59	1329.8	1345.78	894.2	910.174
POE Isosorbide	Monoester 18:0 n-51	2657.66	2680.65	2696.62	1351.82	1367.79	908.875	924.849
POE Isosorbide	Monoester 18:0 n-52	2701.68	2724.67	2740.65	1373.83	1389.8	923.55	939.524
POE Isosorbide	Monoester 18:0 n-53	2745.71	2768.7	2784.67	1395.84	1411.82	938.226	954.2
POE Isosorbide	Monoester 18:0 n-54	2789.73	2812.72	2828.7	1417.86	1433.83	952.901	968.875
POE Isosorbide	Monoester 18:0 n-55	2833.76	2856.75	2872.72	1439.87	1455.84	967.577	983.551
POE Isosorbide	Monoester 18:0 n-56	2877.79	2900.78	2916.75	1461.88	1477.86	982.252	998.226
POE Isosorbide	Monoester 18:0 n-57	2921.81	2944.8	2960.78	1483.9	1499.87	996.927	1012.9
POE Isosorbide	Monoester 18:0 n-58	2965.84	2988.83	3004.8	1505.91	1521.88	1011.6	1027.58
POE Isosorbide	Monoester 18:0 n-59	3009.87	3032.86	3048.83	1527.92	1543.9	1026.28	1042.25
POE Isosorbide	Monoester 18:0 n-60	3053.89	3076.88	3092.86	1549.94	1565.91	1040.95	1056.93
POE	Monoester 6:0 n-1	160.11	183.1	199.074	103.045	119.019	76.3598	92.3337
POE	Monoester 6:0 n-2	204.136	227.126	243.1	125.058	141.032	91.0352	107.009
POE	Monoester 6:0 n-3	248.162	271.152	287.126	147.071	163.045	105.711	121.684
POE	Monoester 6:0 n-4	292.189	315.178	331.152	169.084	185.058	120.386	136.36
POE	Monoester 6:0 n-5	336.215	359.205	375.178	191.097	207.071	135.061	151.035
POE	Monoester 6:0 n-6	380.241	403.231	419.205	213.11	229.084	149.737	165.711
POE	Monoester 6:0 n-7	424.267	447.257	463.231	235.123	251.097	164.412	180.386
POE	Monoester 6:0 n-8	468.293	491.283	507.257	257.136	273.11	179.088	195.062
POE	Monoester 6:0 n-9	512.32	535.309	551.283	279.15	295.124	193.763	209.737
POE	Monoester 6:0 n-10	556.346	579.336	595.31	301.163	317.137	208.438	224.412
POE	Monoester 6:0 n-11	600.372	623.362	639.336	323.176	339.15	223.114	239.088
POE	Monoester 6:0 n-12	644.398	667.388	683.362	345.189	361.163	237.789	253.763
POE	Monoester 6:0 n-13	688.424	711.414	727.388	367.202	383.176	252.465	268.439
POE	Monoester 6:0 n-14	732.451	755.44	771.414	389.215	405.189	267.14	283.114
POE	Monoester 6:0 n-15	776.477	799.467	815.441	411.228	427.202	281.815	297.789
POE	Monoester 6:0 n-16	820.503	843.493	859.467	433.241	449.215	296.491	312.465
POE	Monoester 6:0 n-17	864.529	887.519	903.493	455.254	471.228	311.166	327.14
POE	Monoester 6:0 n-18	908.556	931.545	947.519	477.268	493.241	325.842	341.816
POE	Monoester 6:0 n-19	952.582	975.572	991.545	499.281	515.255	340.517	356.491
POE	Monoester 6:0 n-20	996.608	1019.6	1035.57	521.294	537.268	355.192	371.166
POE	Monoester 6:0 n-21	1040.63	1063.62	1079.6	543.307	559.281	369.868	385.842
POE	Monoester 6:0 n-22	1084.66	1107.65	1123.62	565.32	581.294	384.543	400.517
POE	Monoester 6:0 n-23	1128.69	1151.68	1167.65	587.333	603.307	399.219	415.193
POE	Monoester 6:0 n-24	1172.71	1195.7	1211.68	609.346	625.32	413.894	429.868
POE	Monoester 6:0 n-25	1216.74	1239.73	1255.7	631.359	647.333	428.569	444.543
POE	Monoester 6:0 n-26	1260.77	1283.76	1299.73	653.372	669.346	443.245	459.219
POE	Monoester 6:0 n-27	1304.79	1327.78	1343.76	675.386	691.359	457.92	473.894
POE	Monoester 6:0 n-28	1348.82	1371.81	1387.78	697.399	713.373	472.596	488.57
POE	Monoester 6:0 n-29	1392.84	1415.83	1431.81	719.412	735.386	487.271	503.245
POE	Monoester 6:0 n-30	1436.87	1459.86	1475.83	741.425	757.399	501.946	517.92
POE	Monoester 6:0 n-31	1480.9	1503.89	1519.86	763.438	779.412	516.622	532.596
POE	Monoester 6:0 n-32	1524.92	1547.91	1563.89	785.451	801.425	531.297	547.271
POE	Monoester 6:0 n-33	1568.95	1591.94	1607.91	807.464	823.438	545.973	561.947
POE	Monoester 6:0 n-34	1612.97	1635.96	1651.94	829.477	845.451	560.648	576.622
POE	Monoester 6:0 n-35	1657	1679.99	1695.96	851.49	867.464	575.323	591.297
POE	Monoester 6:0 n-36	1701.03	1724.02	1739.99	873.503	889.477	589.999	605.973
POE	Monoester 6:0 n-37	1745.05	1768.04	1784.02	895.517	911.491	604.674	620.648
POE	Monoester 6:0 n-38	1789.08	1812.07	1828.04	917.53	933.504	619.35	635.324
POE	Monoester 6:0 n-39	1833.11	1856.1	1872.07	939.543	955.517	634.025	649.999
POE	Monoester 6:0 n-40	1877.13	1900.12	1916.1	961.556	977.53	648.701	664.674
POE	Monoester 6:0 n-41	1921.16	1944.15	1960.12	983.569	999.543	663.376	679.35
POE	Monoester 6:0 n-42	1965.18	1988.17	2004.15	1005.58	1021.56	678.051	694.025
POE	Monoester 6:0 n-43	2009.21	2032.2	2048.17	1027.6	1043.57	692.727	708.701
POE	Monoester 6:0 n-44	2053.24	2076.23	2092.2	1049.61	1065.58	707.402	723.376
POE	Monoester 6:0 n-45	2097.26	2120.25	2136.23	1071.62	1087.6	722.078	738.051
POE	Monoester 6:0 n-46	2141.29	2164.28	2180.25	1093.63	1109.61	736.753	752.727
POE	Monoester 6:0 n-47	2185.32	2208.31	2224.28	1115.65	1131.62	751.428	767.402
POE	Monoester 6:0 n-48	2229.34	2252.33	2268.31	1137.66	1153.63	766.104	782.078
POE	Monoester 6:0 n-49	2273.37	2296.36	2312.33	1159.67	1175.65	780.779	796.753
POE	Monoester 6:0 n-50	2317.39	2340.38	2356.36	1181.69	1197.66	795.455	811.429
POE	Monoester 6:0 n-51	2361.42	2384.41	2400.38	1203.7	1219.67	810.13	826.104
POE	Monoester 6:0 n-52	2405.45	2428.44	2444.41	1225.71	1241.69	824.805	840.779
POE	Monoester 6:0 n-53	2449.47	2472.46	2488.44	1247.73	1263.7	839.481	855.455
POE	Monoester 6:0 n-54	2493.5	2516.49	2532.46	1269.74	1285.71	854.156	870.13
POE	Monoester 6:0 n-55	2537.53	2560.52	2576.49	1291.75	1307.73	868.832	884.806
POE	Monoester 6:0 n-56	2581.55	2604.54	2620.52	1313.77	1329.74	883.507	899.481
POE	Monoester 6:0 n-57	2625.58	2648.57	2664.54	1335.78	1351.75	898.182	914.156
POE	Monoester 6:0 n-58	2669.6	2692.59	2708.57	1357.79	1373.77	912.858	928.832
POE	Monoester 6:0 n-59	2713.63	2736.62	2752.59	1379.8	1395.78	927.533	943.507
POE	Monoester 6:0 n-60	2757.66	2780.65	2796.62	1401.82	1417.79	942.209	958.183
POE	Monoester 8:0 n-1	188.141	211.131	227.105	117.06	133.034	85.7035	101.677
POE	Monoester 8:0 n-2	232.167	255.157	271.131	139.073	155.047	100.379	116.353
POE	Monoester 8:0 n-3	276.194	299.183	315.157	161.087	177.061	115.054	131.028
POE	Monoester 8:0 n-4	320.22	343.21	359.184	183.1	199.074	129.73	145.704
POE	Monoester 8:0 n-5	364.246	387.236	403.21	205.113	221.087	144.405	160.379
POE	Monoester 8:0 n-6	408.272	431.262	447.236	227.126	243.1	159.081	175.054
POE	Monoester 8:0 n-7	452.299	475.288	491.262	249.139	265.113	173.756	189.73
POE	Monoester 8:0 n-8	496.325	519.314	535.288	271.152	287.126	188.431	204.405
POE	Monoester 8:0 n-9	540.351	563.341	579.315	293.165	309.139	203.107	219.081
POE	Monoester 8:0 n-10	584.377	607.367	623.341	315.178	331.152	217.782	233.756
POE	Monoester 8:0 n-11	628.403	651.393	667.367	337.191	353.165	232.458	248.431
POE	Monoester 8:0 n-12	672.43	695.419	711.393	359.205	375.178	247.133	263.107
POE	Monoester 8:0 n-13	716.456	739.446	755.42	381.218	397.192	261.808	277.782
POE	Monoester 8:0 n-14	760.482	783.472	799.446	403.231	419.205	276.484	292.458
POE	Monoester 8:0 n-15	804.508	827.498	843.472	425.244	441.218	291.159	307.133
POE	Monoester 8:0 n-16	848.534	871.524	887.498	447.257	463.231	305.835	321.809
POE	Monoester 8:0 n-17	892.561	915.55	931.524	469.27	485.244	320.51	336.484
POE	Monoester 8:0 n-18	936.587	959.577	975.551	491.283	507.257	335.185	351.159
POE	Monoester 8:0 n-19	980.613	1003.6	1019.58	513.296	529.27	349.861	365.835
POE	Monoester 8:0 n-20	1024.64	1047.63	1063.6	535.309	551.283	364.536	380.51
POE	Monoester 8:0 n-21	1068.67	1091.66	1107.63	557.323	573.296	379.212	395.186
POE	Monoester 8:0 n-22	1112.69	1135.68	1151.66	579.336	595.31	393.887	409.861
POE	Monoester 8:0 n-23	1156.72	1179.71	1195.68	601.349	617.323	408.562	424.536
POE	Monoester 8:0 n-24	1200.74	1223.73	1239.71	623.362	639.336	423.238	439.212
POE	Monoester 8:0 n-25	1244.77	1267.76	1283.73	645.375	661.349	437.913	453.887
POE	Monoester 8:0 n-26	1288.8	1311.79	1327.76	667.388	683.362	452.589	468.563
POE	Monoester 8:0 n-27	1332.82	1355.81	1371.79	689.401	705.375	467.264	483.238
POE	Monoester 8:0 n-28	1376.85	1399.84	1415.81	711.414	727.388	481.939	497.913
POE	Monoester 8:0 n-29	1420.88	1443.86	1459.84	733.427	749.401	496.615	512.589
POE	Monoester 8:0 n-30	1464.9	1487.89	1503.87	755.44	771.414	511.29	527.264
POE	Monoester 8:0 n-31	1508.93	1531.92	1547.89	777.454	793.428	525.966	541.94
POE	Monoester 8:0 n-32	1552.95	1575.94	1591.92	799.467	815.441	540.641	556.615
POE	Monoester 8:0 n-33	1596.98	1619.97	1635.94	821.48	837.454	555.316	571.29
POE	Monoester 8:0 n-34	1641.01	1664	1679.97	843.493	859.467	569.992	585.966
POE	Monoester 8:0 n-35	1685.03	1708.02	1724	865.506	881.48	584.667	600.641
POE	Monoester 8:0 n-36	1729.06	1752.05	1768.02	887.519	903.493	599.343	615.317
POE	Monoester 8:0 n-37	1773.08	1796.07	1812.05	909.532	925.506	614.018	629.992
POE	Monoester 8:0 n-38	1817.11	1840.1	1856.07	931.545	947.519	628.693	644.667
POE	Monoester 8:0 n-39	1861.14	1884.13	1900.1	953.558	969.532	643.369	659.343
POE	Monoester 8:0 n-40	1905.16	1928.15	1944.13	975.572	991.545	658.044	674.018
POE	Monoester 8:0 n-41	1949.19	1972.18	1988.15	997.585	1013.56	672.72	688.694
POE	Monoester 8:0 n-42	1993.22	2016.21	2032.18	1019.6	1035.57	687.395	703.369
POE	Monoester 8:0 n-43	2037.24	2060.23	2076.21	1041.61	1057.58	702.071	718.044
POE	Monoester 8:0 n-44	2081.27	2104.26	2120.23	1063.62	1079.6	716.746	732.72
POE	Monoester 8:0 n-45	2125.29	2148.28	2164.26	1085.64	1101.61	731.421	747.395
POE	Monoester 8:0 n-46	2169.32	2192.31	2208.28	1107.65	1123.62	746.097	762.071
POE	Monoester 8:0 n-47	2213.35	2236.34	2252.31	1129.66	1145.64	760.772	776.746
POE	Monoester 8:0 n-48	2257.37	2280.36	2296.34	1151.68	1167.65	775.448	791.421
POE	Monoester 8:0 n-49	2301.4	2324.39	2340.36	1173.69	1189.66	790.123	806.097
POE	Monoester 8:0 n-50	2345.43	2368.42	2384.39	1195.7	1211.68	804.798	820.772
POE	Monoester 8:0 n-51	2389.45	2412.44	2428.42	1217.72	1233.69	819.474	835.448
POE	Monoester 8:0 n-52	2433.48	2456.47	2472.44	1239.73	1255.7	834.149	850.123
POE	Monoester 8:0 n-53	2477.5	2500.49	2516.47	1261.74	1277.72	848.825	864.798
POE	Monoester 8:0 n-54	2521.53	2544.52	2560.49	1283.76	1299.73	863.5	879.474
POE	Monoester 8:0 n-55	2565.56	2588.55	2604.52	1305.77	1321.74	878.175	894.149
POE	Monoester 8:0 n-56	2609.58	2632.57	2648.55	1327.78	1343.76	892.851	908.825
POE	Monoester 8:0 n-57	2653.61	2676.6	2692.57	1349.79	1365.77	907.526	923.5
POE	Monoester 8:0 n-58	2697.64	2720.63	2736.6	1371.81	1387.78	922.202	938.176
POE	Monoester 8:0 n-59	2741.66	2764.65	2780.63	1393.82	1409.79	936.877	952.851
POE	Monoester 8:0 n-60	2785.69	2808.68	2824.65	1415.83	1431.81	951.552	967.526
POE	Monoester 10:0 n-1	216.173	239.162	255.136	131.076	147.05	95.0473	111.021
POE	Monoester 10:0 n-2	260.199	283.189	299.162	153.089	169.063	109.723	125.697
POE	Monoester 10:0 n-3	304.225	327.215	343.189	175.102	191.076	124.398	140.372
POE	Monoester 10:0 n-4	348.251	371.241	387.215	197.115	213.089	139.073	155.047
POE	Monoester 10:0 n-5	392.277	415.267	431.241	219.128	235.102	153.749	169.723
POE	Monoester 10:0 n-6	436.304	459.293	475.267	241.142	257.116	168.424	184.398
POE	Monoester 10:0 n-7	480.33	503.32	519.294	263.155	279.129	183.1	199.074
POE	Monoester 10:0 n-8	524.356	547.346	563.32	285.168	301.142	197.775	213.749
POE	Monoester 10:0 n-9	568.382	591.372	607.346	307.181	323.155	212.451	228.424
POE	Monoester 10:0 n-10	612.408	635.398	651.372	329.194	345.168	227.126	243.1
POE	Monoester 10:0 n-11	656.435	679.424	695.398	351.207	367.181	241.801	257.775
POE	Monoester 10:0 n-12	700.461	723.451	739.425	373.22	389.194	256.477	272.451
POE	Monoester 10:0 n-13	744.487	767.477	783.451	395.233	411.207	271.152	287.126
POE	Monoester 10:0 n-14	788.513	811.503	827.477	417.246	433.22	285.828	301.801
POE	Monoester 10:0 n-15	832.54	855.529	871.503	439.26	455.233	300.503	316.477
POE	Monoester 10:0 n-16	876.566	899.556	915.529	461.273	477.247	315.178	331.152
POE	Monoester 10:0 n-17	920.592	943.582	959.556	483.286	499.26	329.854	345.828
POE	Monoester 10:0 n-18	964.618	987.608	1003.58	505.299	521.273	344.529	360.503
POE	Monoester 10:0 n-19	1008.64	1031.63	1047.61	527.312	543.286	359.205	375.179
POE	Monoester 10:0 n-20	1052.67	1075.66	1091.63	549.325	565.299	373.88	389.854
POE	Monoester 10:0 n-21	1096.7	1119.69	1135.66	571.338	587.312	388.555	404.529
POE	Monoester 10:0 n-22	1140.72	1163.71	1179.69	593.351	609.325	403.231	419.205
POE	Monoester 10:0 n-23	1184.75	1207.74	1223.71	615.364	631.338	417.906	433.88
POE	Monoester 10:0 n-24	1228.78	1251.77	1267.74	637.377	653.351	432.582	448.556
POE	Monoester 10:0 n-25	1272.8	1295.79	1311.77	659.391	675.365	447.257	463.231
POE	Monoester 10:0 n-26	1316.83	1339.82	1355.79	681.404	697.378	461.932	477.906
POE	Monoester 10:0 n-27	1360.85	1383.84	1399.82	703.417	719.391	476.608	492.582
POE	Monoester 10:0 n-28	1404.88	1427.87	1443.84	725.43	741.404	491.283	507.257
POE	Monoester 10:0 n-29	1448.91	1471.9	1487.87	747.443	763.417	505.959	521.933
POE	Monoester 10:0 n-30	1492.93	1515.92	1531.9	769.456	785.43	520.634	536.608
POE	Monoester 10:0 n-31	1536.96	1559.95	1575.92	791.469	807.443	535.309	551.283
POE	Monoester 10:0 n-32	1580.99	1603.97	1619.95	813.482	829.456	549.985	565.959
POE	Monoester 10:0 n-33	1625.01	1648	1663.98	835.495	851.469	564.66	580.634
POE	Monoester 10:0 n-34	1669.04	1692.03	1708	857.509	873.482	579.336	595.31
POE	Monoester 10:0 n-35	1713.06	1736.05	1752.03	879.522	895.496	594.011	609.985
POE	Monoester 10:0 n-36	1757.09	1780.08	1796.05	901.535	917.509	608.686	624.66
POE	Monoester 10:0 n-37	1801.12	1824.11	1840.08	923.548	939.522	623.362	639.336
POE	Monoester 10:0 n-38	1845.14	1868.13	1884.11	945.561	961.535	638.037	654.011
POE	Monoester 10:0 n-39	1889.17	1912.16	1928.13	967.574	983.548	652.713	668.687
POE	Monoester 10:0 n-40	1933.19	1956.18	1972.16	989.587	1005.56	667.388	683.362
POE	Monoester 10:0 n-41	1977.22	2000.21	2016.18	1011.6	1027.57	682.063	698.037
POE	Monoester 10:0 n-42	2021.25	2044.24	2060.21	1033.61	1049.59	696.739	712.713
POE	Monoester 10:0 n-43	2065.27	2088.26	2104.24	1055.63	1071.6	711.414	727.388
POE	Monoester 10:0 n-44	2109.3	2132.29	2148.26	1077.64	1093.61	726.09	742.064
POE	Monoester 10:0 n-45	2153.33	2176.32	2192.29	1099.65	1115.63	740.765	756.739
POE	Monoester 10:0 n-46	2197.35	2220.34	2236.32	1121.67	1137.64	755.44	771.414
POE	Monoester 10:0 n-47	2241.38	2264.37	2280.34	1143.68	1159.65	770.116	786.09
POE	Monoester 10:0 n-48	2285.4	2308.39	2324.37	1165.69	1181.67	784.791	800.765
POE	Monoester 10:0 n-49	2329.43	2352.42	2368.39	1187.71	1203.68	799.467	815.441
POE	Monoester 10:0 n-50	2373.46	2396.45	2412.42	1209.72	1225.69	814.142	830.116
POE	Monoester 10:0 n-51	2417.48	2440.47	2456.45	1231.73	1247.71	828.818	844.791
POE	Monoester 10:0 n-52	2461.51	2484.5	2500.47	1253.74	1269.72	843.493	859.467
POE	Monoester 10:0 n-53	2505.54	2528.53	2544.5	1275.76	1291.73	858.168	874.142
POE	Monoester 10:0 n-54	2549.56	2572.55	2588.53	1297.77	1313.74	872.844	888.818
POE	Monoester 10:0 n-55	2593.59	2616.58	2632.55	1319.78	1335.76	887.519	903.493
POE	Monoester 10:0 n-56	2637.61	2660.6	2676.58	1341.8	1357.77	902.195	918.168
POE	Monoester 10:0 n-57	2681.64	2704.63	2720.6	1363.81	1379.78	916.87	932.844
POE	Monoester 10:0 n-58	2725.67	2748.66	2764.63	1385.82	1401.8	931.545	947.519
POE	Monoester 10:0 n-59	2769.69	2792.68	2808.66	1407.84	1423.81	946.221	962.195
POE	Monoester 10:0 n-60	2813.72	2836.71	2852.68	1429.85	1445.82	960.896	976.87
POE	Monoester 12:0 n-1	244.204	267.194	283.168	145.092	161.066	104.391	120.365
POE	Monoester 12:0 n-2	288.23	311.22	327.194	167.105	183.079	119.066	135.04
POE	Monoester 12:0 n-3	332.256	355.246	371.22	189.118	205.092	133.742	149.716
POE	Monoester 12:0 n-4	376.282	399.272	415.246	211.131	227.105	148.417	164.391
POE	Monoester 12:0 n-5	420.309	443.298	459.272	233.144	249.118	163.093	179.067
POE	Monoester 12:0 n-6	464.335	487.325	503.299	255.157	271.131	177.768	193.742
POE	Monoester 12:0 n-7	508.361	531.351	547.325	277.17	293.144	192.443	208.417
POE	Monoester 12:0 n-8	552.387	575.377	591.351	299.183	315.157	207.119	223.093
POE	Monoester 12:0 n-9	596.414	619.403	635.377	321.197	337.17	221.794	237.768
POE	Monoester 12:0 n-10	640.44	663.43	679.403	343.21	359.184	236.47	252.444
POE	Monoester 12:0 n-11	684.466	707.456	723.43	365.223	381.197	251.145	267.119
POE	Monoester 12:0 n-12	728.492	751.482	767.456	387.236	403.21	265.82	281.794
POE	Monoester 12:0 n-13	772.518	795.508	811.482	409.249	425.223	280.496	296.47
POE	Monoester 12:0 n-14	816.545	839.534	855.508	431.262	447.236	295.171	311.145
POE	Monoester 12:0 n-15	860.571	883.561	899.535	453.275	469.249	309.847	325.821
POE	Monoester 12:0 n-16	904.597	927.587	943.561	475.288	491.262	324.522	340.496
POE	Monoester 12:0 n-17	948.623	971.613	987.587	497.301	513.275	339.198	355.171
POE	Monoester 12:0 n-18	992.649	1015.64	1031.61	519.314	535.288	353.873	369.847
POE	Monoester 12:0 n-19	1036.68	1059.67	1075.64	541.328	557.302	368.548	384.522
POE	Monoester 12:0 n-20	1080.7	1103.69	1119.67	563.341	579.315	383.224	399.198
POE	Monoester 12:0 n-21	1124.73	1147.72	1163.69	585.354	601.328	397.899	413.873
POE	Monoester 12:0 n-22	1168.75	1191.74	1207.72	607.367	623.341	412.575	428.548
POE	Monoester 12:0 n-23	1212.78	1235.77	1251.74	629.38	645.354	427.25	443.224
POE	Monoester 12:0 n-24	1256.81	1279.8	1295.77	651.393	667.367	441.925	457.899
POE	Monoester 12:0 n-25	1300.83	1323.82	1339.8	673.406	689.38	456.601	472.575
POE	Monoester 12:0 n-26	1344.86	1367.85	1383.82	695.419	711.393	471.276	487.25
POE	Monoester 12:0 n-27	1388.89	1411.88	1427.85	717.432	733.406	485.952	501.926
POE	Monoester 12:0 n-28	1432.91	1455.9	1471.88	739.446	755.42	500.627	516.601
POE	Monoester 12:0 n-29	1476.94	1499.93	1515.9	761.459	777.433	515.302	531.276
POE	Monoester 12:0 n-30	1520.96	1543.95	1559.93	783.472	799.446	529.978	545.952
POE	Monoester 12:0 n-31	1564.99	1587.98	1603.95	805.485	821.459	544.653	560.627
POE	Monoester 12:0 n-32	1609.02	1632.01	1647.98	827.498	843.472	559.329	575.303
POE	Monoester 12:0 n-33	1653.04	1676.03	1692.01	849.511	865.485	574.004	589.978
POE	Monoester 12:0 n-34	1697.07	1720.06	1736.03	871.524	887.498	588.679	604.653
POE	Monoester 12:0 n-35	1741.1	1764.08	1780.06	893.537	909.511	603.355	619.329
POE	Monoester 12:0 n-36	1785.12	1808.11	1824.09	915.55	931.524	618.03	634.004
POE	Monoester 12:0 n-37	1829.15	1852.14	1868.11	937.564	953.537	632.706	648.68
POE	Monoester 12:0 n-38	1873.17	1896.16	1912.14	959.577	975.551	647.381	663.355
POE	Monoester 12:0 n-39	1917.2	1940.19	1956.16	981.59	997.564	662.056	678.03
POE	Monoester 12:0 n-40	1961.23	1984.22	2000.19	1003.6	1019.58	676.732	692.706
POE	Monoester 12:0 n-41	2005.25	2028.24	2044.22	1025.62	1041.59	691.407	707.381
POE	Monoester 12:0 n-42	2049.28	2072.27	2088.24	1047.63	1063.6	706.083	722.057
POE	Monoester 12:0 n-43	2093.3	2116.29	2132.27	1069.64	1085.62	720.758	736.732
POE	Monoester 12:0 n-44	2137.33	2160.32	2176.29	1091.66	1107.63	735.433	751.407
POE	Monoester 12:0 n-45	2181.36	2204.35	2220.32	1113.67	1129.64	750.109	766.083
POE	Monoester 12:0 n-46	2225.38	2248.37	2264.35	1135.68	1151.66	764.784	780.758
POE	Monoester 12:0 n-47	2269.41	2292.4	2308.37	1157.69	1173.67	779.46	795.434
POE	Monoester 12:0 n-48	2313.44	2336.43	2352.4	1179.71	1195.68	794.135	810.109
POE	Monoester 12:0 n-49	2357.46	2380.45	2396.43	1201.72	1217.69	808.81	824.784
POE	Monoester 12:0 n-50	2401.49	2424.48	2440.45	1223.73	1239.71	823.486	839.46
POE	Monoester 12:0 n-51	2445.51	2468.5	2484.48	1245.75	1261.72	838.161	854.135
POE	Monoester 12:0 n-52	2489.54	2512.53	2528.5	1267.76	1283.73	852.837	868.811
POE	Monoester 12:0 n-53	2533.57	2556.56	2572.53	1289.77	1305.75	867.512	883.486
POE	Monoester 12:0 n-54	2577.59	2600.58	2616.56	1311.79	1327.76	882.187	898.161
POE	Monoester 12:0 n-55	2621.62	2644.61	2660.58	1333.8	1349.77	896.863	912.837
POE	Monoester 12:0 n-56	2665.65	2688.64	2704.61	1355.81	1371.79	911.538	927.512
POE	Monoester 12:0 n-57	2709.67	2732.66	2748.64	1377.83	1393.8	926.214	942.188
POE	Monoester 12:0 n-58	2753.7	2776.69	2792.66	1399.84	1415.81	940.889	956.863
POE	Monoester 12:0 n-59	2797.72	2820.71	2836.69	1421.85	1437.83	955.565	971.538
POE	Monoester 12:0 n-60	2841.75	2864.74	2880.71	1443.86	1459.84	970.24	986.214
POE	Monoester 14:0 n-1	272.235	295.225	311.199	159.107	175.081	113.735	129.709
POE	Monoester 14:0 n-2	316.261	339.251	355.225	181.12	197.094	128.41	144.384
POE	Monoester 14:0 n-3	360.288	383.277	399.251	203.134	219.107	143.086	159.06
POE	Monoester 14:0 n-4	404.314	427.304	443.277	225.147	241.121	157.761	173.735
POE	Monoester 14:0 n-5	448.34	471.33	487.304	247.16	263.134	172.436	188.41
POE	Monoester 14:0 n-6	492.366	515.356	531.33	269.173	285.147	187.112	203.086
POE	Monoester 14:0 n-7	536.392	559.382	575.356	291.186	307.16	201.787	217.761
POE	Monoester 14:0 n-8	580.419	603.408	619.382	313.199	329.173	216.463	232.437
POE	Monoester 14:0 n-9	624.445	647.435	663.409	335.212	351.186	231.138	247.112
POE	Monoester 14:0 n-10	668.471	691.461	707.435	357.225	373.199	245.813	261.787
POE	Monoester 14:0 n-11	712.497	735.487	751.461	379.238	395.212	260.489	276.463
POE	Monoester 14:0 n-12	756.523	779.513	795.487	401.252	417.225	275.164	291.138
POE	Monoester 14:0 n-13	800.55	823.539	839.513	423.265	439.239	289.84	305.814
POE	Monoester 14:0 n-14	844.576	867.566	883.54	445.278	461.252	304.515	320.489
POE	Monoester 14:0 n-15	888.602	911.592	927.566	467.291	483.265	319.19	335.164
POE	Monoester 14:0 n-16	932.628	955.618	971.592	489.304	505.278	333.866	349.84
POE	Monoester 14:0 n-17	976.655	999.644	1015.62	511.317	527.291	348.541	364.515
POE	Monoester 14:0 n-18	1020.68	1043.67	1059.64	533.33	549.304	363.217	379.191
POE	Monoester 14:0 n-19	1064.71	1087.7	1103.67	555.343	571.317	377.892	393.866
POE	Monoester 14:0 n-20	1108.73	1131.72	1147.7	577.356	593.33	392.567	408.541
POE	Monoester 14:0 n-21	1152.76	1175.75	1191.72	599.369	615.343	407.243	423.217
POE	Monoester 14:0 n-22	1196.79	1219.78	1235.75	621.383	637.357	421.918	437.892
POE	Monoester 14:0 n-23	1240.81	1263.8	1279.78	643.396	659.37	436.594	452.568
POE	Monoester 14:0 n-24	1284.84	1307.83	1323.8	665.409	681.383	451.269	467.243
POE	Monoester 14:0 n-25	1328.86	1351.85	1367.83	687.422	703.396	465.945	481.918
POE	Monoester 14:0 n-26	1372.89	1395.88	1411.85	709.435	725.409	480.62	496.594
POE	Monoester 14:0 n-27	1416.92	1439.91	1455.88	731.448	747.422	495.295	511.269
POE	Monoester 14:0 n-28	1460.94	1483.93	1499.91	753.461	769.435	509.971	525.945
POE	Monoester 14:0 n-29	1504.97	1527.96	1543.93	775.474	791.448	524.646	540.62
POE	Monoester 14:0 n-30	1549	1571.99	1587.96	797.487	813.461	539.322	555.295
POE	Monoester 14:0 n-31	1593.02	1616.01	1631.99	819.501	835.474	553.997	569.971
POE	Monoester 14:0 n-32	1637.05	1660.04	1676.01	841.514	857.488	568.672	584.646
POE	Monoester 14:0 n-33	1681.07	1704.06	1720.04	863.527	879.501	583.348	599.322
POE	Monoester 14:0 n-34	1725.1	1748.09	1764.06	885.54	901.514	598.023	613.997
POE	Monoester 14:0 n-35	1769.13	1792.12	1808.09	907.553	923.527	612.699	628.673
POE	Monoester 14:0 n-36	1813.15	1836.14	1852.12	929.566	945.54	627.374	643.348
POE	Monoester 14:0 n-37	1857.18	1880.17	1896.14	951.579	967.553	642.049	658.023
POE	Monoester 14:0 n-38	1901.21	1924.19	1940.17	973.592	989.566	656.725	672.699
POE	Monoester 14:0 n-39	1945.23	1968.22	1984.19	995.605	1011.58	671.4	687.374
POE	Monoester 14:0 n-40	1989.26	2012.25	2028.22	1017.62	1033.59	686.076	702.05
POE	Monoester 14:0 n-41	2033.28	2056.27	2072.25	1039.63	1055.61	700.751	716.725
POE	Monoester 14:0 n-42	2077.31	2100.3	2116.27	1061.64	1077.62	715.426	731.4
POE	Monoester 14:0 n-43	2121.34	2144.33	2160.3	1083.66	1099.63	730.102	746.076
POE	Monoester 14:0 n-44	2165.36	2188.35	2204.33	1105.67	1121.64	744.777	760.751
POE	Monoester 14:0 n-45	2209.39	2232.38	2248.35	1127.68	1143.66	759.453	775.427
POE	Monoester 14:0 n-46	2253.41	2276.4	2292.38	1149.7	1165.67	774.128	790.102
POE	Monoester 14:0 n-47	2297.44	2320.43	2336.4	1171.71	1187.68	788.803	804.777
POE	Monoester 14:0 n-48	2341.47	2364.46	2380.43	1193.72	1209.7	803.479	819.453
POE	Monoester 14:0 n-49	2385.49	2408.48	2424.46	1215.74	1231.71	818.154	834.128
POE	Monoester 14:0 n-50	2429.52	2452.51	2468.48	1237.75	1253.72	832.83	848.804
POE	Monoester 14:0 n-51	2473.55	2496.54	2512.51	1259.76	1275.74	847.505	863.479
POE	Monoester 14:0 n-52	2517.57	2540.56	2556.54	1281.78	1297.75	862.18	878.154
POE	Monoester 14:0 n-53	2561.6	2584.59	2600.56	1303.79	1319.76	876.856	892.83
POE	Monoester 14:0 n-54	2605.62	2628.61	2644.59	1325.8	1341.78	891.531	907.505
POE	Monoester 14:0 n-55	2649.65	2672.64	2688.61	1347.82	1363.79	906.207	922.181
POE	Monoester 14:0 n-56	2693.68	2716.67	2732.64	1369.83	1385.8	920.882	936.856
POE	Monoester 14:0 n-57	2737.7	2760.69	2776.67	1391.84	1407.82	935.557	951.531
POE	Monoester 14:0 n-58	2781.73	2804.72	2820.69	1413.85	1429.83	950.233	966.207
POE	Monoester 14:0 n-59	2825.76	2848.75	2864.72	1435.87	1451.84	964.908	980.882
POE	Monoester 14:0 n-60	2869.78	2892.77	2908.75	1457.88	1473.85	979.584	995.558
POE	Monoester 16:0 n-1	300.266	323.256	339.23	173.123	189.097	123.079	139.053
POE	Monoester 16:0 n-2	344.293	367.282	383.256	195.136	211.11	137.754	153.728
POE	Monoester 16:0 n-3	388.319	411.309	427.283	217.149	233.123	152.429	168.403
POE	Monoester 16:0 n-4	432.345	455.335	471.309	239.162	255.136	167.105	183.079
POE	Monoester 16:0 n-5	476.371	499.361	515.335	261.175	277.149	181.78	197.754
POE	Monoester 16:0 n-6	520.398	543.387	559.361	283.189	299.162	196.456	212.43
POE	Monoester 16:0 n-7	564.424	587.413	603.387	305.202	321.176	211.131	227.105
POE	Monoester 16:0 n-8	608.45	631.44	647.414	327.215	343.189	225.806	241.78
POE	Monoester 16:0 n-9	652.476	675.466	691.44	349.228	365.202	240.482	256.456
POE	Monoester 16:0 n-10	696.502	719.492	735.466	371.241	387.215	255.157	271.131
POE	Monoester 16:0 n-11	740.529	763.518	779.492	393.254	409.228	269.833	285.807
POE	Monoester 16:0 n-12	784.555	807.545	823.518	415.267	431.241	284.508	300.482
POE	Monoester 16:0 n-13	828.581	851.571	867.545	437.28	453.254	299.183	315.157
POE	Monoester 16:0 n-14	872.607	895.597	911.571	459.293	475.267	313.859	329.833
POE	Monoester 16:0 n-15	916.633	939.623	955.597	481.306	497.28	328.534	344.508
POE	Monoester 16:0 n-16	960.66	983.649	999.623	503.32	519.294	343.21	359.184
POE	Monoester 16:0 n-17	1004.69	1027.68	1043.65	525.333	541.307	357.885	373.859
POE	Monoester 16:0 n-18	1048.71	1071.7	1087.68	547.346	563.32	372.56	388.534
POE	Monoester 16:0 n-19	1092.74	1115.73	1131.7	569.359	585.333	387.236	403.21
POE	Monoester 16:0 n-20	1136.76	1159.75	1175.73	591.372	607.346	401.911	417.885
POE	Monoester 16:0 n-21	1180.79	1203.78	1219.75	613.385	629.359	416.587	432.561
POE	Monoester 16:0 n-22	1224.82	1247.81	1263.78	635.398	651.372	431.262	447.236
POE	Monoester 16:0 n-23	1268.84	1291.83	1307.81	657.411	673.385	445.937	461.911
POE	Monoester 16:0 n-24	1312.87	1335.86	1351.83	679.424	695.398	460.613	476.587
POE	Monoester 16:0 n-25	1356.9	1379.89	1395.86	701.438	717.411	475.288	491.262
POE	Monoester 16:0 n-26	1400.92	1423.91	1439.89	723.451	739.425	489.964	505.938
POE	Monoester 16:0 n-27	1444.95	1467.94	1483.91	745.464	761.438	504.639	520.613
POE	Monoester 16:0 n-28	1488.97	1511.96	1527.94	767.477	783.451	519.314	535.288
POE	Monoester 16:0 n-29	1533	1555.99	1571.96	789.49	805.464	533.99	549.964
POE	Monoester 16:0 n-30	1577.03	1600.02	1615.99	811.503	827.477	548.665	564.639
POE	Monoester 16:0 n-31	1621.05	1644.04	1660.02	833.516	849.49	563.341	579.315
POE	Monoester 16:0 n-32	1665.08	1688.07	1704.04	855.529	871.503	578.016	593.99
POE	Monoester 16:0 n-33	1709.11	1732.1	1748.07	877.542	893.516	592.692	608.665
POE	Monoester 16:0 n-34	1753.13	1776.12	1792.1	899.556	915.529	607.367	623.341
POE	Monoester 16:0 n-35	1797.16	1820.15	1836.12	921.569	937.543	622.042	638.016
POE	Monoester 16:0 n-36	1841.18	1864.17	1880.15	943.582	959.556	636.718	652.692
POE	Monoester 16:0 n-37	1885.21	1908.2	1924.17	965.595	981.569	651.393	667.367
POE	Monoester 16:0 n-38	1929.24	1952.23	1968.2	987.608	1003.58	666.069	682.042
POE	Monoester 16:0 n-39	1973.26	1996.25	2012.23	1009.62	1025.59	680.744	696.718
POE	Monoester 16:0 n-40	2017.29	2040.28	2056.25	1031.63	1047.61	695.419	711.393
POE	Monoester 16:0 n-41	2061.31	2084.3	2100.28	1053.65	1069.62	710.095	726.069
POE	Monoester 16:0 n-42	2105.34	2128.33	2144.3	1075.66	1091.63	724.77	740.744
POE	Monoester 16:0 n-43	2149.37	2172.36	2188.33	1097.67	1113.65	739.446	755.42
POE	Monoester 16:0 n-44	2193.39	2216.38	2232.36	1119.69	1135.66	754.121	770.095
POE	Monoester 16:0 n-45	2237.42	2260.41	2276.38	1141.7	1157.67	768.796	784.77
POE	Monoester 16:0 n-46	2281.45	2304.44	2320.41	1163.71	1179.69	783.472	799.446
POE	Monoester 16:0 n-47	2325.47	2348.46	2364.44	1185.73	1201.7	798.147	814.121
POE	Monoester 16:0 n-48	2369.5	2392.49	2408.46	1207.74	1223.71	812.823	828.797
POE	Monoester 16:0 n-49	2413.52	2436.51	2452.49	1229.75	1245.73	827.498	843.472
POE	Monoester 16:0 n-50	2457.55	2480.54	2496.51	1251.77	1267.74	842.173	858.147
POE	Monoester 16:0 n-51	2501.58	2524.57	2540.54	1273.78	1289.75	856.849	872.823
POE	Monoester 16:0 n-52	2545.6	2568.59	2584.57	1295.79	1311.77	871.524	887.498
POE	Monoester 16:0 n-53	2589.63	2612.62	2628.59	1317.8	1333.78	886.2	902.174
POE	Monoester 16:0 n-54	2633.66	2656.65	2672.62	1339.82	1355.79	900.875	916.849
POE	Monoester 16:0 n-55	2677.68	2700.67	2716.65	1361.83	1377.8	915.55	931.524
POE	Monoester 16:0 n-56	2721.71	2744.7	2760.67	1383.84	1399.82	930.226	946.2
POE	Monoester 16:0 n-57	2765.73	2788.72	2804.7	1405.86	1421.83	944.901	960.875
POE	Monoester 16:0 n-58	2809.76	2832.75	2848.72	1427.87	1443.84	959.577	975.551
POE	Monoester 16:0 n-59	2853.79	2876.78	2892.75	1449.88	1465.86	974.252	990.226
POE	Monoester 16:0 n-60	2897.81	2920.8	2936.78	1471.9	1487.87	988.927	1004.9
POE	Monoester 18:2 n-1	324.266	347.256	363.23	185.123	201.097	131.079	147.053
POE	Monoester 18:2 n-2	368.293	391.282	407.256	207.136	223.11	145.754	161.728
POE	Monoester 18:2 n-3	412.319	435.309	451.283	229.149	245.123	160.429	176.403
POE	Monoester 18:2 n-4	456.345	479.335	495.309	251.162	267.136	175.105	191.079
POE	Monoester 18:2 n-5	500.371	523.361	539.335	273.175	289.149	189.78	205.754
POE	Monoester 18:2 n-6	544.398	567.387	583.361	295.189	311.162	204.456	220.43
POE	Monoester 18:2 n-7	588.424	611.413	627.387	317.202	333.176	219.131	235.105
POE	Monoester 18:2 n-8	632.45	655.44	671.414	339.215	355.189	233.806	249.78
POE	Monoester 18:2 n-9	676.476	699.466	715.44	361.228	377.202	248.482	264.456
POE	Monoester 18:2 n-10	720.502	743.492	759.466	383.241	399.215	263.157	279.131
POE	Monoester 18:2 n-11	764.529	787.518	803.492	405.254	421.228	277.833	293.807
POE	Monoester 18:2 n-12	808.555	831.545	847.518	427.267	443.241	292.508	308.482
POE	Monoester 18:2 n-13	852.581	875.571	891.545	449.28	465.254	307.183	323.157
POE	Monoester 18:2 n-14	896.607	919.597	935.571	471.293	487.267	321.859	337.833
POE	Monoester 18:2 n-15	940.633	963.623	979.597	493.306	509.28	336.534	352.508
POE	Monoester 18:2 n-16	984.66	1007.65	1023.62	515.32	531.294	351.21	367.184
POE	Monoester 18:2 n-17	1028.69	1051.68	1067.65	537.333	553.307	365.885	381.859
POE	Monoester 18:2 n-18	1072.71	1095.7	1111.68	559.346	575.32	380.56	396.534
POE	Monoester 18:2 n-19	1116.74	1139.73	1155.7	581.359	597.333	395.236	411.21
POE	Monoester 18:2 n-20	1160.76	1183.75	1199.73	603.372	619.346	409.911	425.885
POE	Monoester 18:2 n-21	1204.79	1227.78	1243.75	625.385	641.359	424.587	440.561
POE	Monoester 18:2 n-22	1248.82	1271.81	1287.78	647.398	663.372	439.262	455.236
POE	Monoester 18:2 n-23	1292.84	1315.83	1331.81	669.411	685.385	453.937	469.911
POE	Monoester 18:2 n-24	1336.87	1359.86	1375.83	691.424	707.398	468.613	484.587
POE	Monoester 18:2 n-25	1380.9	1403.89	1419.86	713.438	729.411	483.288	499.262
POE	Monoester 18:2 n-26	1424.92	1447.91	1463.89	735.451	751.425	497.964	513.938
POE	Monoester 18:2 n-27	1468.95	1491.94	1507.91	757.464	773.438	512.639	528.613
POE	Monoester 18:2 n-28	1512.97	1535.96	1551.94	779.477	795.451	527.314	543.288
POE	Monoester 18:2 n-29	1557	1579.99	1595.96	801.49	817.464	541.99	557.964
POE	Monoester 18:2 n-30	1601.03	1624.02	1639.99	823.503	839.477	556.665	572.639
POE	Monoester 18:2 n-31	1645.05	1668.04	1684.02	845.516	861.49	571.341	587.315
POE	Monoester 18:2 n-32	1689.08	1712.07	1728.04	867.529	883.503	586.016	601.99
POE	Monoester 18:2 n-33	1733.11	1756.1	1772.07	889.542	905.516	600.692	616.665
POE	Monoester 18:2 n-34	1777.13	1800.12	1816.1	911.556	927.529	615.367	631.341
POE	Monoester 18:2 n-35	1821.16	1844.15	1860.12	933.569	949.543	630.042	646.016
POE	Monoester 18:2 n-36	1865.18	1888.17	1904.15	955.582	971.556	644.718	660.692
POE	Monoester 18:2 n-37	1909.21	1932.2	1948.17	977.595	993.569	659.393	675.367
POE	Monoester 18:2 n-38	1953.24	1976.23	1992.2	999.608	1015.58	674.069	690.042
POE	Monoester 18:2 n-39	1997.26	2020.25	2036.23	1021.62	1037.59	688.744	704.718
POE	Monoester 18:2 n-40	2041.29	2064.28	2080.25	1043.63	1059.61	703.419	719.393
POE	Monoester 18:2 n-41	2085.31	2108.3	2124.28	1065.65	1081.62	718.095	734.069
POE	Monoester 18:2 n-42	2129.34	2152.33	2168.3	1087.66	1103.63	732.77	748.744
POE	Monoester 18:2 n-43	2173.37	2196.36	2212.33	1109.67	1125.65	747.446	763.42
POE	Monoester 18:2 n-44	2217.39	2240.38	2256.36	1131.69	1147.66	762.121	778.095
POE	Monoester 18:2 n-45	2261.42	2284.41	2300.38	1153.7	1169.67	776.796	792.77
POE	Monoester 18:2 n-46	2305.45	2328.44	2344.41	1175.71	1191.69	791.472	807.446
POE	Monoester 18:2 n-47	2349.47	2372.46	2388.44	1197.73	1213.7	806.147	822.121
POE	Monoester 18:2 n-48	2393.5	2416.49	2432.46	1219.74	1235.71	820.823	836.797
POE	Monoester 18:2 n-49	2437.52	2460.51	2476.49	1241.75	1257.73	835.498	851.472
POE	Monoester 18:2 n-50	2481.55	2504.54	2520.51	1263.77	1279.74	850.173	866.147
POE	Monoester 18:2 n-51	2525.58	2548.57	2564.54	1285.78	1301.75	864.849	880.823
POE	Monoester 18:2 n-52	2569.6	2592.59	2608.57	1307.79	1323.77	879.524	895.498
POE	Monoester 18:2 n-53	2613.63	2636.62	2652.59	1329.8	1345.78	894.2	910.174
POE	Monoester 18:2 n-54	2657.66	2680.65	2696.62	1351.82	1367.79	908.875	924.849
POE	Monoester 18:2 n-55	2701.68	2724.67	2740.65	1373.83	1389.8	923.55	939.524
POE	Monoester 18:2 n-56	2745.71	2768.7	2784.67	1395.84	1411.82	938.226	954.2
POE	Monoester 18:2 n-57	2789.73	2812.72	2828.7	1417.86	1433.83	952.901	968.875
POE	Monoester 18:2 n-58	2833.76	2856.75	2872.72	1439.87	1455.84	967.577	983.551
POE	Monoester 18:2 n-59	2877.79	2900.78	2916.75	1461.88	1477.86	982.252	998.226
POE	Monoester 18:2 n-60	2921.81	2944.8	2960.78	1483.9	1499.87	996.927	1012.9
POE	Monoester 18:1 n-1	326.282	349.272	365.246	186.131	202.105	131.75	147.724
POE	Monoester 18:1 n-2	370.308	393.298	409.272	208.144	224.118	146.426	162.4
POE	Monoester 18:1 n-3	414.335	437.324	453.298	230.157	246.131	161.101	177.075
POE	Monoester 18:1 n-4	458.361	481.35	497.324	252.17	268.144	175.777	191.751
POE	Monoester 18:1 n-5	502.387	525.377	541.351	274.183	290.157	190.452	206.426
POE	Monoester 18:1 n-6	546.413	569.403	585.377	296.196	312.17	205.127	221.101
POE	Monoester 18:1 n-7	590.439	613.429	629.403	318.209	334.183	219.803	235.777
POE	Monoester 18:1 n-8	634.466	657.455	673.429	340.223	356.196	234.478	250.452
POE	Monoester 18:1 n-9	678.492	701.482	717.455	362.236	378.21	249.154	265.128
POE	Monoester 18:1 n-10	722.518	745.508	761.482	384.249	400.223	263.829	279.803
POE	Monoester 18:1 n-11	766.544	789.534	805.508	406.262	422.236	278.505	294.478
POE	Monoester 18:1 n-12	810.57	833.56	849.534	428.275	444.249	293.18	309.154
POE	Monoester 18:1 n-13	854.597	877.586	893.56	450.288	466.262	307.855	323.829
POE	Monoester 18:1 n-14	898.623	921.613	937.587	472.301	488.275	322.531	338.505
POE	Monoester 18:1 n-15	942.649	965.639	981.613	494.314	510.288	337.206	353.18
POE	Monoester 18:1 n-16	986.675	1009.67	1025.64	516.327	532.301	351.882	367.855
POE	Monoester 18:1 n-17	1030.7	1053.69	1069.67	538.341	554.314	366.557	382.531
POE	Monoester 18:1 n-18	1074.73	1097.72	1113.69	560.354	576.328	381.232	397.206
POE	Monoester 18:1 n-19	1118.75	1141.74	1157.72	582.367	598.341	395.908	411.882
POE	Monoester 18:1 n-20	1162.78	1185.77	1201.74	604.38	620.354	410.583	426.557
POE	Monoester 18:1 n-21	1206.81	1229.8	1245.77	626.393	642.367	425.259	441.232
POE	Monoester 18:1 n-22	1250.83	1273.82	1289.8	648.406	664.38	439.934	455.908
POE	Monoester 18:1 n-23	1294.86	1317.85	1333.82	670.419	686.393	454.609	470.583
POE	Monoester 18:1 n-24	1338.88	1361.87	1377.85	692.432	708.406	469.285	485.259
POE	Monoester 18:1 n-25	1382.91	1405.9	1421.87	714.445	730.419	483.96	499.934
POE	Monoester 18:1 n-26	1426.94	1449.93	1465.9	736.458	752.432	498.636	514.61
POE	Monoester 18:1 n-27	1470.96	1493.95	1509.93	758.472	774.446	513.311	529.285
POE	Monoester 18:1 n-28	1514.99	1537.98	1553.95	780.485	796.459	527.986	543.96
POE	Monoester 18:1 n-29	1559.02	1582.01	1597.98	802.498	818.472	542.662	558.636
POE	Monoester 18:1 n-30	1603.04	1626.03	1642.01	824.511	840.485	557.337	573.311
POE	Monoester 18:1 n-31	1647.07	1670.06	1686.03	846.524	862.498	572.013	587.987
POE	Monoester 18:1 n-32	1691.09	1714.08	1730.06	868.537	884.511	586.688	602.662
POE	Monoester 18:1 n-33	1735.12	1758.11	1774.08	890.55	906.524	601.363	617.337
POE	Monoester 18:1 n-34	1779.15	1802.14	1818.11	912.563	928.537	616.039	632.013
POE	Monoester 18:1 n-35	1823.17	1846.16	1862.14	934.576	950.55	630.714	646.688
POE	Monoester 18:1 n-36	1867.2	1890.19	1906.16	956.59	972.563	645.39	661.364
POE	Monoester 18:1 n-37	1911.23	1934.22	1950.19	978.603	994.577	660.065	676.039
POE	Monoester 18:1 n-38	1955.25	1978.24	1994.22	1000.62	1016.59	674.74	690.714
POE	Monoester 18:1 n-39	1999.28	2022.27	2038.24	1022.63	1038.6	689.416	705.39
POE	Monoester 18:1 n-40	2043.3	2066.29	2082.27	1044.64	1060.62	704.091	720.065
POE	Monoester 18:1 n-41	2087.33	2110.32	2126.29	1066.66	1082.63	718.767	734.741
POE	Monoester 18:1 n-42	2131.36	2154.35	2170.32	1088.67	1104.64	733.442	749.416
POE	Monoester 18:1 n-43	2175.38	2198.37	2214.35	1110.68	1126.66	748.117	764.091
POE	Monoester 18:1 n-44	2219.41	2242.4	2258.37	1132.69	1148.67	762.793	778.767
POE	Monoester 18:1 n-45	2263.44	2286.43	2302.4	1154.71	1170.68	777.468	793.442
POE	Monoester 18:1 n-46	2307.46	2330.45	2346.43	1176.72	1192.69	792.144	808.118
POE	Monoester 18:1 n-47	2351.49	2374.48	2390.45	1198.73	1214.71	806.819	822.793
POE	Monoester 18:1 n-48	2395.51	2418.5	2434.48	1220.75	1236.72	821.494	837.468
POE	Monoester 18:1 n-49	2439.54	2462.53	2478.5	1242.76	1258.73	836.17	852.144
POE	Monoester 18:1 n-50	2483.57	2506.56	2522.53	1264.77	1280.75	850.845	866.819
POE	Monoester 18:1 n-51	2527.59	2550.58	2566.56	1286.79	1302.76	865.521	881.495
POE	Monoester 18:1 n-52	2571.62	2594.61	2610.58	1308.8	1324.77	880.196	896.17
POE	Monoester 18:1 n-53	2615.65	2638.63	2654.61	1330.81	1346.79	894.871	910.845
POE	Monoester 18:1 n-54	2659.67	2682.66	2698.64	1352.83	1368.8	909.547	925.521
POE	Monoester 18:1 n-55	2703.7	2726.69	2742.66	1374.84	1390.81	924.222	940.196
POE	Monoester 18:1 n-56	2747.72	2770.71	2786.69	1396.85	1412.83	938.898	954.872
POE	Monoester 18:1 n-57	2791.75	2814.74	2830.71	1418.86	1434.84	953.573	969.547
POE	Monoester 18:1 n-58	2835.78	2858.77	2874.74	1440.88	1456.85	968.249	984.222
POE	Monoester 18:1 n-59	2879.8	2902.79	2918.77	1462.89	1478.86	982.924	998.898
POE	Monoester 18:1 n-60	2923.83	2946.82	2962.79	1484.9	1500.88	997.599	1013.57
POE	Monoester 18:0 n-1	328.298	351.288	367.261	187.139	203.113	132.422	148.396
POE	Monoester 18:0 n-2	372.324	395.314	411.288	209.152	225.126	147.098	163.072
POE	Monoester 18:0 n-3	416.35	439.34	455.314	231.165	247.139	161.773	177.747
POE	Monoester 18:0 n-4	460.376	483.366	499.34	253.178	269.152	176.449	192.422
POE	Monoester 18:0 n-5	504.403	527.392	543.366	275.191	291.165	191.124	207.098
POE	Monoester 18:0 n-6	548.429	571.419	587.393	297.204	313.178	205.799	221.773
POE	Monoester 18:0 n-7	592.455	615.445	631.419	319.217	335.191	220.475	236.449
POE	Monoester 18:0 n-8	636.481	659.471	675.445	341.23	357.204	235.15	251.124
POE	Monoester 18:0 n-9	680.507	703.497	719.471	363.243	379.217	249.826	265.8
POE	Monoester 18:0 n-10	724.534	747.523	763.497	385.257	401.231	264.501	280.475
POE	Monoester 18:0 n-11	768.56	791.55	807.524	407.27	423.244	279.176	295.15
POE	Monoester 18:0 n-12	812.586	835.576	851.55	429.283	445.257	293.852	309.826
POE	Monoester 18:0 n-13	856.612	879.602	895.576	451.296	467.27	308.527	324.501
POE	Monoester 18:0 n-14	900.639	923.628	939.602	473.309	489.283	323.203	339.177
POE	Monoester 18:0 n-15	944.665	967.654	983.628	495.322	511.296	337.878	353.852
POE	Monoester 18:0 n-16	988.691	1011.68	1027.65	517.335	533.309	352.553	368.527
POE	Monoester 18:0 n-17	1032.72	1055.71	1071.68	539.348	555.322	367.229	383.203
POE	Monoester 18:0 n-18	1076.74	1099.73	1115.71	561.361	577.335	381.904	397.878
POE	Monoester 18:0 n-19	1120.77	1143.76	1159.73	583.375	599.348	396.58	412.554
POE	Monoester 18:0 n-20	1164.8	1187.79	1203.76	605.388	621.362	411.255	427.229
POE	Monoester 18:0 n-21	1208.82	1231.81	1247.79	627.401	643.375	425.93	441.904
POE	Monoester 18:0 n-22	1252.85	1275.84	1291.81	649.414	665.388	440.606	456.58
POE	Monoester 18:0 n-23	1296.87	1319.86	1335.84	671.427	687.401	455.281	471.255
POE	Monoester 18:0 n-24	1340.9	1363.89	1379.86	693.44	709.414	469.957	485.931
POE	Monoester 18:0 n-25	1384.93	1407.92	1423.89	715.453	731.427	484.632	500.606
POE	Monoester 18:0 n-26	1428.95	1451.94	1467.92	737.466	753.44	499.307	515.281
POE	Monoester 18:0 n-27	1472.98	1495.97	1511.94	759.479	775.453	513.983	529.957
POE	Monoester 18:0 n-28	1517.01	1540	1555.97	781.493	797.466	528.658	544.632
POE	Monoester 18:0 n-29	1561.03	1584.02	1600	803.506	819.48	543.334	559.308
POE	Monoester 18:0 n-30	1605.06	1628.05	1644.02	825.519	841.493	558.009	573.983
POE	Monoester 18:0 n-31	1649.08	1672.07	1688.05	847.532	863.506	572.684	588.658
POE	Monoester 18:0 n-32	1693.11	1716.1	1732.07	869.545	885.519	587.36	603.334
POE	Monoester 18:0 n-33	1737.14	1760.13	1776.1	891.558	907.532	602.035	618.009
POE	Monoester 18:0 n-34	1781.16	1804.15	1820.13	913.571	929.545	616.711	632.685
POE	Monoester 18:0 n-35	1825.19	1848.18	1864.15	935.584	951.558	631.386	647.36
POE	Monoester 18:0 n-36	1869.22	1892.2	1908.18	957.597	973.571	646.062	662.035
POE	Monoester 18:0 n-37	1913.24	1936.23	1952.21	979.61	995.584	660.737	676.711
POE	Monoester 18:0 n-38	1957.27	1980.26	1996.23	1001.62	1017.6	675.412	691.386
POE	Monoester 18:0 n-39	2001.29	2024.28	2040.26	1023.64	1039.61	690.088	706.062
POE	Monoester 18:0 n-40	2045.32	2068.31	2084.28	1045.65	1061.62	704.763	720.737
POE	Monoester 18:0 n-41	2089.35	2112.34	2128.31	1067.66	1083.64	719.439	735.412
POE	Monoester 18:0 n-42	2133.37	2156.36	2172.34	1089.68	1105.65	734.114	750.088
POE	Monoester 18:0 n-43	2177.4	2200.39	2216.36	1111.69	1127.66	748.789	764.763
POE	Monoester 18:0 n-44	2221.42	2244.41	2260.39	1133.7	1149.68	763.465	779.439
POE	Monoester 18:0 n-45	2265.45	2288.44	2304.41	1155.72	1171.69	778.14	794.114
POE	Monoester 18:0 n-46	2309.48	2332.47	2348.44	1177.73	1193.7	792.816	808.789
POE	Monoester 18:0 n-47	2353.5	2376.49	2392.47	1199.74	1215.72	807.491	823.465
POE	Monoester 18:0 n-48	2397.53	2420.52	2436.49	1221.75	1237.73	822.166	838.14
POE	Monoester 18:0 n-49	2441.56	2464.55	2480.52	1243.77	1259.74	836.842	852.816
POE	Monoester 18:0 n-50	2485.58	2508.57	2524.55	1265.78	1281.75	851.517	867.491
POE	Monoester 18:0 n-51	2529.61	2552.6	2568.57	1287.79	1303.77	866.193	882.167
POE	Monoester 18:0 n-52	2573.63	2596.62	2612.6	1309.81	1325.78	880.868	896.842
POE	Monoester 18:0 n-53	2617.66	2640.65	2656.62	1331.82	1347.79	895.543	911.517
POE	Monoester 18:0 n-54	2661.69	2684.68	2700.65	1353.83	1369.81	910.219	926.193
POE	Monoester 18:0 n-55	2705.71	2728.7	2744.68	1375.85	1391.82	924.894	940.868
POE	Monoester 18:0 n-56	2749.74	2772.73	2788.7	1397.86	1413.83	939.57	955.544
POE	Monoester 18:0 n-57	2793.77	2816.76	2832.73	1419.87	1435.85	954.245	970.219
POE	Monoester 18:0 n-58	2837.79	2860.78	2876.76	1441.89	1457.86	968.92	984.894
POE	Monoester 18:0 n-59	2881.82	2904.81	2920.78	1463.9	1479.87	983.596	999.57
POE	Monoester 18:0 n-60	2925.84	2948.83	2964.81	1485.91	1501.89	998.271	1014.25
POE Sorbitan	Diester 16:0 n-1	460.304	483.293	499.267	253.142	269.116	176.424	192.398
POE Sorbitan	Diester 16:0 n-2	504.33	527.32	543.294	275.155	291.129	191.1	207.074
POE Sorbitan	Diester 16:0 n-3	548.356	571.346	587.32	297.168	313.142	205.775	221.749
POE Sorbitan	Diester 16:0 n-4	592.382	615.372	631.346	319.181	335.155	220.451	236.424
POE Sorbitan	Diester 16:0 n-5	636.408	659.398	675.372	341.194	357.168	235.126	251.1
POE Sorbitan	Diester 16:0 n-6	680.435	703.424	719.398	363.207	379.181	249.801	265.775
POE Sorbitan	Diester 16:0 n-7	724.461	747.451	763.425	385.22	401.194	264.477	280.451
POE Sorbitan	Diester 16:0 n-8	768.487	791.477	807.451	407.233	423.207	279.152	295.126
POE Sorbitan	Diester 16:0 n-9	812.513	835.503	851.477	429.246	445.22	293.828	309.801
POE Sorbitan	Diester 16:0 n-10	856.54	879.529	895.503	451.26	467.233	308.503	324.477
POE Sorbitan	Diester 16:0 n-11	900.566	923.556	939.529	473.273	489.247	323.178	339.152
POE Sorbitan	Diester 16:0 n-12	944.592	967.582	983.556	495.286	511.26	337.854	353.828
POE Sorbitan	Diester 16:0 n-13	988.618	1011.61	1027.58	517.299	533.273	352.529	368.503
POE Sorbitan	Diester 16:0 n-14	1032.64	1055.63	1071.61	539.312	555.286	367.205	383.179
POE Sorbitan	Diester 16:0 n-15	1076.67	1099.66	1115.63	561.325	577.299	381.88	397.854
POE Sorbitan	Diester 16:0 n-16	1120.7	1143.69	1159.66	583.338	599.312	396.555	412.529
POE Sorbitan	Diester 16:0 n-17	1164.72	1187.71	1203.69	605.351	621.325	411.231	427.205
POE Sorbitan	Diester 16:0 n-18	1208.75	1231.74	1247.71	627.364	643.338	425.906	441.88
POE Sorbitan	Diester 16:0 n-19	1252.78	1275.77	1291.74	649.377	665.351	440.582	456.556
POE Sorbitan	Diester 16:0 n-20	1296.8	1319.79	1335.77	671.391	687.365	455.257	471.231
POE Sorbitan	Diester 16:0 n-21	1340.83	1363.82	1379.79	693.404	709.378	469.932	485.906
POE Sorbitan	Diester 16:0 n-22	1384.85	1407.84	1423.82	715.417	731.391	484.608	500.582
POE Sorbitan	Diester 16:0 n-23	1428.88	1451.87	1467.84	737.43	753.404	499.283	515.257
POE Sorbitan	Diester 16:0 n-24	1472.91	1495.9	1511.87	759.443	775.417	513.959	529.933
POE Sorbitan	Diester 16:0 n-25	1516.93	1539.92	1555.9	781.456	797.43	528.634	544.608
POE Sorbitan	Diester 16:0 n-26	1560.96	1583.95	1599.92	803.469	819.443	543.309	559.283
POE Sorbitan	Diester 16:0 n-27	1604.99	1627.97	1643.95	825.482	841.456	557.985	573.959
POE Sorbitan	Diester 16:0 n-28	1649.01	1672	1687.98	847.495	863.469	572.66	588.634
POE Sorbitan	Diester 16:0 n-29	1693.04	1716.03	1732	869.509	885.482	587.336	603.31
POE Sorbitan	Diester 16:0 n-30	1737.06	1760.05	1776.03	891.522	907.496	602.011	617.985
POE Sorbitan	Diester 16:0 n-31	1781.09	1804.08	1820.05	913.535	929.509	616.686	632.66
POE Sorbitan	Diester 16:0 n-32	1825.12	1848.11	1864.08	935.548	951.522	631.362	647.336
POE Sorbitan	Diester 16:0 n-33	1869.14	1892.13	1908.11	957.561	973.535	646.037	662.011
POE Sorbitan	Diester 16:0 n-34	1913.17	1936.16	1952.13	979.574	995.548	660.713	676.687
POE Sorbitan	Diester 16:0 n-35	1957.19	1980.18	1996.16	1001.59	1017.56	675.388	691.362
POE Sorbitan	Diester 16:0 n-36	2001.22	2024.21	2040.18	1023.6	1039.57	690.063	706.037
POE Sorbitan	Diester 16:0 n-37	2045.25	2068.24	2084.21	1045.61	1061.59	704.739	720.713
POE Sorbitan	Diester 16:0 n-38	2089.27	2112.26	2128.24	1067.63	1083.6	719.414	735.388
POE Sorbitan	Diester 16:0 n-39	2133.3	2156.29	2172.26	1089.64	1105.61	734.09	750.064
POE Sorbitan	Diester 16:0 n-40	2177.33	2200.32	2216.29	1111.65	1127.63	748.765	764.739
POE Sorbitan	Diester 16:0 n-41	2221.35	2244.34	2260.32	1133.67	1149.64	763.44	779.414
POE Sorbitan	Diester 16:0 n-42	2265.38	2288.37	2304.34	1155.68	1171.65	778.116	794.09
POE Sorbitan	Diester 16:0 n-43	2309.4	2332.39	2348.37	1177.69	1193.67	792.791	808.765
POE Sorbitan	Diester 16:0 n-44	2353.43	2376.42	2392.39	1199.71	1215.68	807.467	823.441
POE Sorbitan	Diester 16:0 n-45	2397.46	2420.45	2436.42	1221.72	1237.69	822.142	838.116
POE Sorbitan	Diester 16:0 n-46	2441.48	2464.47	2480.45	1243.73	1259.71	836.818	852.791
POE Sorbitan	Diester 16:0 n-47	2485.51	2508.5	2524.47	1265.74	1281.72	851.493	867.467
POE Sorbitan	Diester 16:0 n-48	2529.54	2552.53	2568.5	1287.76	1303.73	866.168	882.142
POE Sorbitan	Diester 16:0 n-49	2573.56	2596.55	2612.53	1309.77	1325.74	880.844	896.818
POE Sorbitan	Diester 16:0 n-50	2617.59	2640.58	2656.55	1331.78	1347.76	895.519	911.493
POE Sorbitan	Diester 16:0 n-51	2661.61	2684.6	2700.58	1353.8	1369.77	910.195	926.168
POE Sorbitan	Diester 16:0 n-52	2705.64	2728.63	2744.6	1375.81	1391.78	924.87	940.844
POE Sorbitan	Diester 16:0 n-53	2749.67	2772.66	2788.63	1397.82	1413.8	939.545	955.519
POE Sorbitan	Diester 16:0 n-54	2793.69	2816.68	2832.66	1419.84	1435.81	954.221	970.195
POE Sorbitan	Diester 16:0 n-55	2837.72	2860.71	2876.68	1441.85	1457.82	968.896	984.87
POE Sorbitan	Diester 16:0 n-56	2881.75	2904.74	2920.71	1463.86	1479.84	983.572	999.545
POE Sorbitan	Diester 16:0 n-57	2925.77	2948.76	2964.74	1485.88	1501.85	998.247	1014.22
POE Sorbitan	Diester 16:0 n-58	2969.8	2992.79	3008.76	1507.89	1523.86	1012.92	1028.9
POE Sorbitan	Diester 16:0 n-59	3013.82	3036.81	3052.79	1529.9	1545.88	1027.6	1043.57
POE Sorbitan	Diester 16:0 n-60	3057.85	3080.84	3096.81	1551.91	1567.89	1042.27	1058.25
POE Sorbitan	Diester 18:0 n-1	488.335	511.325	527.299	267.157	283.131	185.768	201.742
POE Sorbitan	Diester 18:0 n-2	532.361	555.351	571.325	289.17	305.144	200.443	216.417
POE Sorbitan	Diester 18:0 n-3	576.387	599.377	615.351	311.183	327.157	215.119	231.093
POE Sorbitan	Diester 18:0 n-4	620.414	643.403	659.377	333.197	349.17	229.794	245.768
POE Sorbitan	Diester 18:0 n-5	664.44	687.43	703.403	355.21	371.184	244.47	260.444
POE Sorbitan	Diester 18:0 n-6	708.466	731.456	747.43	377.223	393.197	259.145	275.119
POE Sorbitan	Diester 18:0 n-7	752.492	775.482	791.456	399.236	415.21	273.82	289.794
POE Sorbitan	Diester 18:0 n-8	796.518	819.508	835.482	421.249	437.223	288.496	304.47
POE Sorbitan	Diester 18:0 n-9	840.545	863.534	879.508	443.262	459.236	303.171	319.145
POE Sorbitan	Diester 18:0 n-10	884.571	907.561	923.535	465.275	481.249	317.847	333.821
POE Sorbitan	Diester 18:0 n-11	928.597	951.587	967.561	487.288	503.262	332.522	348.496
POE Sorbitan	Diester 18:0 n-12	972.623	995.613	1011.59	509.301	525.275	347.198	363.171
POE Sorbitan	Diester 18:0 n-13	1016.65	1039.64	1055.61	531.315	547.288	361.873	377.847
POE Sorbitan	Diester 18:0 n-14	1060.68	1083.67	1099.64	553.328	569.302	376.548	392.522
POE Sorbitan	Diester 18:0 n-15	1104.7	1127.69	1143.67	575.341	591.315	391.224	407.198
POE Sorbitan	Diester 18:0 n-16	1148.73	1171.72	1187.69	597.354	613.328	405.899	421.873
POE Sorbitan	Diester 18:0 n-17	1192.75	1215.74	1231.72	619.367	635.341	420.575	436.548
POE Sorbitan	Diester 18:0 n-18	1236.78	1259.77	1275.74	641.38	657.354	435.25	451.224
POE Sorbitan	Diester 18:0 n-19	1280.81	1303.8	1319.77	663.393	679.367	449.925	465.899
POE Sorbitan	Diester 18:0 n-20	1324.83	1347.82	1363.8	685.406	701.38	464.601	480.575
POE Sorbitan	Diester 18:0 n-21	1368.86	1391.85	1407.82	707.419	723.393	479.276	495.25
POE Sorbitan	Diester 18:0 n-22	1412.89	1435.88	1451.85	729.432	745.406	493.952	509.926
POE Sorbitan	Diester 18:0 n-23	1456.91	1479.9	1495.88	751.446	767.42	508.627	524.601
POE Sorbitan	Diester 18:0 n-24	1500.94	1523.93	1539.9	773.459	789.433	523.302	539.276
POE Sorbitan	Diester 18:0 n-25	1544.96	1567.95	1583.93	795.472	811.446	537.978	553.952
POE Sorbitan	Diester 18:0 n-26	1588.99	1611.98	1627.95	817.485	833.459	552.653	568.627
POE Sorbitan	Diester 18:0 n-27	1633.02	1656.01	1671.98	839.498	855.472	567.329	583.303
POE Sorbitan	Diester 18:0 n-28	1677.04	1700.03	1716.01	861.511	877.485	582.004	597.978
POE Sorbitan	Diester 18:0 n-29	1721.07	1744.06	1760.03	883.524	899.498	596.679	612.653
POE Sorbitan	Diester 18:0 n-30	1765.1	1788.08	1804.06	905.537	921.511	611.355	627.329
POE Sorbitan	Diester 18:0 n-31	1809.12	1832.11	1848.09	927.55	943.524	626.03	642.004
POE Sorbitan	Diester 18:0 n-32	1853.15	1876.14	1892.11	949.564	965.537	640.706	656.68
POE Sorbitan	Diester 18:0 n-33	1897.17	1920.16	1936.14	971.577	987.551	655.381	671.355
POE Sorbitan	Diester 18:0 n-34	1941.2	1964.19	1980.16	993.59	1009.56	670.056	686.03
POE Sorbitan	Diester 18:0 n-35	1985.23	2008.22	2024.19	1015.6	1031.58	684.732	700.706
POE Sorbitan	Diester 18:0 n-36	2029.25	2052.24	2068.22	1037.62	1053.59	699.407	715.381
POE Sorbitan	Diester 18:0 n-37	2073.28	2096.27	2112.24	1059.63	1075.6	714.083	730.057
POE Sorbitan	Diester 18:0 n-38	2117.3	2140.29	2156.27	1081.64	1097.62	728.758	744.732
POE Sorbitan	Diester 18:0 n-39	2161.33	2184.32	2200.29	1103.66	1119.63	743.433	759.407
POE Sorbitan	Diester 18:0 n-40	2205.36	2228.35	2244.32	1125.67	1141.64	758.109	774.083
POE Sorbitan	Diester 18:0 n-41	2249.38	2272.37	2288.35	1147.68	1163.66	772.784	788.758
POE Sorbitan	Diester 18:0 n-42	2293.41	2316.4	2332.37	1169.69	1185.67	787.46	803.434
POE Sorbitan	Diester 18:0 n-43	2337.44	2360.43	2376.4	1191.71	1207.68	802.135	818.109
POE Sorbitan	Diester 18:0 n-44	2381.46	2404.45	2420.43	1213.72	1229.69	816.81	832.784
POE Sorbitan	Diester 18:0 n-45	2425.49	2448.48	2464.45	1235.73	1251.71	831.486	847.46
POE Sorbitan	Diester 18:0 n-46	2469.51	2492.5	2508.48	1257.75	1273.72	846.161	862.135
POE Sorbitan	Diester 18:0 n-47	2513.54	2536.53	2552.5	1279.76	1295.73	860.837	876.811
POE Sorbitan	Diester 18:0 n-48	2557.57	2580.56	2596.53	1301.77	1317.75	875.512	891.486
POE Sorbitan	Diester 18:0 n-49	2601.59	2624.58	2640.56	1323.79	1339.76	890.187	906.161
POE Sorbitan	Diester 18:0 n-50	2645.62	2668.61	2684.58	1345.8	1361.77	904.863	920.837
POE Sorbitan	Diester 18:0 n-51	2689.65	2712.64	2728.61	1367.81	1383.79	919.538	935.512
POE Sorbitan	Diester 18:0 n-52	2733.67	2756.66	2772.64	1389.83	1405.8	934.214	950.188
POE Sorbitan	Diester 18:0 n-53	2777.7	2800.69	2816.66	1411.84	1427.81	948.889	964.863
POE Sorbitan	Diester 18:0 n-54	2821.72	2844.71	2860.69	1433.85	1449.83	963.565	979.538
POE Sorbitan	Diester 18:0 n-55	2865.75	2888.74	2904.71	1455.86	1471.84	978.24	994.214
POE Sorbitan	Diester 18:0 n-56	2909.78	2932.77	2948.74	1477.88	1493.85	992.915	1008.89
POE Sorbitan	Diester 18:0 n-57	2953.8	2976.79	2992.77	1499.89	1515.87	1007.59	1023.56
POE Sorbitan	Diester 18:0 n-58	2997.83	3020.82	3036.79	1521.9	1537.88	1022.27	1038.24
POE Sorbitan	Diester 18:0 n-59	3041.86	3064.85	3080.82	1543.92	1559.89	1036.94	1052.92
POE Sorbitan	Diester 18:0 n-60	3085.88	3108.87	3124.85	1565.93	1581.9	1051.62	1067.59
POE Sorbitan	Diester 20:0 n-1	516.366	539.356	555.33	281.173	297.147	195.112	211.086
POE Sorbitan	Diester 20:0 n-2	560.392	583.382	599.356	303.186	319.16	209.787	225.761
POE Sorbitan	Diester 20:0 n-3	604.419	627.408	643.382	325.199	341.173	224.463	240.437
POE Sorbitan	Diester 20:0 n-4	648.445	671.435	687.409	347.212	363.186	239.138	255.112
POE Sorbitan	Diester 20:0 n-5	692.471	715.461	731.435	369.225	385.199	253.813	269.787
POE Sorbitan	Diester 20:0 n-6	736.497	759.487	775.461	391.238	407.212	268.489	284.463
POE Sorbitan	Diester 20:0 n-7	780.523	803.513	819.487	413.252	429.225	283.164	299.138
POE Sorbitan	Diester 20:0 n-8	824.55	847.539	863.513	435.265	451.239	297.84	313.814
POE Sorbitan	Diester 20:0 n-9	868.576	891.566	907.54	457.278	473.252	312.515	328.489
POE Sorbitan	Diester 20:0 n-10	912.602	935.592	951.566	479.291	495.265	327.19	343.164
POE Sorbitan	Diester 20:0 n-11	956.628	979.618	995.592	501.304	517.278	341.866	357.84
POE Sorbitan	Diester 20:0 n-12	1000.65	1023.64	1039.62	523.317	539.291	356.541	372.515
POE Sorbitan	Diester 20:0 n-13	1044.68	1067.67	1083.64	545.33	561.304	371.217	387.191
POE Sorbitan	Diester 20:0 n-14	1088.71	1111.7	1127.67	567.343	583.317	385.892	401.866
POE Sorbitan	Diester 20:0 n-15	1132.73	1155.72	1171.7	589.356	605.33	400.567	416.541
POE Sorbitan	Diester 20:0 n-16	1176.76	1199.75	1215.72	611.369	627.343	415.243	431.217
POE Sorbitan	Diester 20:0 n-17	1220.79	1243.78	1259.75	633.383	649.357	429.918	445.892
POE Sorbitan	Diester 20:0 n-18	1264.81	1287.8	1303.78	655.396	671.37	444.594	460.568
POE Sorbitan	Diester 20:0 n-19	1308.84	1331.83	1347.8	677.409	693.383	459.269	475.243
POE Sorbitan	Diester 20:0 n-20	1352.86	1375.85	1391.83	699.422	715.396	473.945	489.918
POE Sorbitan	Diester 20:0 n-21	1396.89	1419.88	1435.85	721.435	737.409	488.62	504.594
POE Sorbitan	Diester 20:0 n-22	1440.92	1463.91	1479.88	743.448	759.422	503.295	519.269
POE Sorbitan	Diester 20:0 n-23	1484.94	1507.93	1523.91	765.461	781.435	517.971	533.945
POE Sorbitan	Diester 20:0 n-24	1528.97	1551.96	1567.93	787.474	803.448	532.646	548.62
POE Sorbitan	Diester 20:0 n-25	1573	1595.99	1611.96	809.487	825.461	547.322	563.295
POE Sorbitan	Diester 20:0 n-26	1617.02	1640.01	1655.99	831.501	847.474	561.997	577.971
POE Sorbitan	Diester 20:0 n-27	1661.05	1684.04	1700.01	853.514	869.488	576.672	592.646
POE Sorbitan	Diester 20:0 n-28	1705.07	1728.06	1744.04	875.527	891.501	591.348	607.322
POE Sorbitan	Diester 20:0 n-29	1749.1	1772.09	1788.06	897.54	913.514	606.023	621.997
POE Sorbitan	Diester 20:0 n-30	1793.13	1816.12	1832.09	919.553	935.527	620.699	636.673
POE Sorbitan	Diester 20:0 n-31	1837.15	1860.14	1876.12	941.566	957.54	635.374	651.348
POE Sorbitan	Diester 20:0 n-32	1881.18	1904.17	1920.14	963.579	979.553	650.049	666.023
POE Sorbitan	Diester 20:0 n-33	1925.21	1948.19	1964.17	985.592	1001.57	664.725	680.699
POE Sorbitan	Diester 20:0 n-34	1969.23	1992.22	2008.19	1007.61	1023.58	679.4	695.374
POE Sorbitan	Diester 20:0 n-35	2013.26	2036.25	2052.22	1029.62	1045.59	694.076	710.05
POE Sorbitan	Diester 20:0 n-36	2057.28	2080.27	2096.25	1051.63	1067.61	708.751	724.725
POE Sorbitan	Diester 20:0 n-37	2101.31	2124.3	2140.27	1073.64	1089.62	723.426	739.4
POE Sorbitan	Diester 20:0 n-38	2145.34	2168.33	2184.3	1095.66	1111.63	738.102	754.076
POE Sorbitan	Diester 20:0 n-39	2189.36	2212.35	2228.33	1117.67	1133.64	752.777	768.751
POE Sorbitan	Diester 20:0 n-40	2233.39	2256.38	2272.35	1139.68	1155.66	767.453	783.427
POE Sorbitan	Diester 20:0 n-41	2277.41	2300.4	2316.38	1161.7	1177.67	782.128	798.102
POE Sorbitan	Diester 20:0 n-42	2321.44	2344.43	2360.4	1183.71	1199.68	796.803	812.777
POE Sorbitan	Diester 20:0 n-43	2365.47	2388.46	2404.43	1205.72	1221.7	811.479	827.453
POE Sorbitan	Diester 20:0 n-44	2409.49	2432.48	2448.46	1227.74	1243.71	826.154	842.128
POE Sorbitan	Diester 20:0 n-45	2453.52	2476.51	2492.48	1249.75	1265.72	840.83	856.804
POE Sorbitan	Diester 20:0 n-46	2497.55	2520.54	2536.51	1271.76	1287.74	855.505	871.479
POE Sorbitan	Diester 20:0 n-47	2541.57	2564.56	2580.54	1293.78	1309.75	870.18	886.154
POE Sorbitan	Diester 20:0 n-48	2585.6	2608.59	2624.56	1315.79	1331.76	884.856	900.83
POE Sorbitan	Diester 20:0 n-49	2629.62	2652.61	2668.59	1337.8	1353.78	899.531	915.505
POE Sorbitan	Diester 20:0 n-50	2673.65	2696.64	2712.61	1359.82	1375.79	914.207	930.181
POE Sorbitan	Diester 20:0 n-51	2717.68	2740.67	2756.64	1381.83	1397.8	928.882	944.856
POE Sorbitan	Diester 20:0 n-52	2761.7	2784.69	2800.67	1403.84	1419.82	943.557	959.531
POE Sorbitan	Diester 20:0 n-53	2805.73	2828.72	2844.69	1425.85	1441.83	958.233	974.207
POE Sorbitan	Diester 20:0 n-54	2849.76	2872.75	2888.72	1447.87	1463.84	972.908	988.882
POE Sorbitan	Diester 20:0 n-55	2893.78	2916.77	2932.75	1469.88	1485.85	987.584	1003.56
POE Sorbitan	Diester 20:0 n-56	2937.81	2960.8	2976.77	1491.89	1507.87	1002.26	1018.23
POE Sorbitan	Diester 20:0 n-57	2981.83	3004.82	3020.8	1513.91	1529.88	1016.93	1032.91
POE Sorbitan	Diester 20:0 n-58	3025.86	3048.85	3064.82	1535.92	1551.89	1031.61	1047.58
POE Sorbitan	Diester 20:0 n-59	3069.89	3092.88	3108.85	1557.93	1573.91	1046.29	1062.26
POE Sorbitan	Diester 20:0 n-60	3113.91	3136.9	3152.88	1579.95	1595.92	1060.96	1076.93
POE Sorbitan	Diester 24:0 n-1	572.429	595.419	611.393	309.204	325.178	213.799	229.773
POE Sorbitan	Diester 24:0 n-2	616.455	639.445	655.419	331.217	347.191	228.475	244.449
POE Sorbitan	Diester 24:0 n-3	660.481	683.471	699.445	353.23	369.204	243.15	259.124
POE Sorbitan	Diester 24:0 n-4	704.507	727.497	743.471	375.243	391.217	257.826	273.8
POE Sorbitan	Diester 24:0 n-5	748.534	771.523	787.497	397.257	413.231	272.501	288.475
POE Sorbitan	Diester 24:0 n-6	792.56	815.55	831.524	419.27	435.244	287.176	303.15
POE Sorbitan	Diester 24:0 n-7	836.586	859.576	875.55	441.283	457.257	301.852	317.826
POE Sorbitan	Diester 24:0 n-8	880.612	903.602	919.576	463.296	479.27	316.527	332.501
POE Sorbitan	Diester 24:0 n-9	924.639	947.628	963.602	485.309	501.283	331.203	347.177
POE Sorbitan	Diester 24:0 n-10	968.665	991.654	1007.63	507.322	523.296	345.878	361.852
POE Sorbitan	Diester 24:0 n-11	1012.69	1035.68	1051.65	529.335	545.309	360.553	376.527
POE Sorbitan	Diester 24:0 n-12	1056.72	1079.71	1095.68	551.348	567.322	375.229	391.203
POE Sorbitan	Diester 24:0 n-13	1100.74	1123.73	1139.71	573.361	589.335	389.904	405.878
POE Sorbitan	Diester 24:0 n-14	1144.77	1167.76	1183.73	595.375	611.348	404.58	420.554
POE Sorbitan	Diester 24:0 n-15	1188.8	1211.79	1227.76	617.388	633.362	419.255	435.229
POE Sorbitan	Diester 24:0 n-16	1232.82	1255.81	1271.79	639.401	655.375	433.93	449.904
POE Sorbitan	Diester 24:0 n-17	1276.85	1299.84	1315.81	661.414	677.388	448.606	464.58
POE Sorbitan	Diester 24:0 n-18	1320.87	1343.86	1359.84	683.427	699.401	463.281	479.255
POE Sorbitan	Diester 24:0 n-19	1364.9	1387.89	1403.86	705.44	721.414	477.957	493.931
[truncated: 4,181 more rows]
